# Supplementary material for: Identification of Neoantigens in Two Murine Gastric Cancer Cell Lines Leading to the Neoantigen-Based Immunotherapy
Source: Cancers (Basel). 2021 Dec 27;14(1):106. doi: 10.3390/cancers14010106 (PMC8750027; doi:10.3390/cancers14010106)
Supplement: Supplementary file 1 [file cancers-14-00106-s001.zip]

Archive with 6 entries (6 files):
- Supplementary_Figure_Table/Supplementary_Figure_S1_HPLC fractionation of peptides eluted from YTN16 cells.pdf
- Supplementary_Figure_Table/Supplementary_Table_S1_YTN2_missense.xlsx
- Supplementary_Figure_Table/Supplementary_Table_S2_YTN16_missense.xlsx
- Supplementary_Figure_Table/Supplementary_Table_S3_11_candidate_neoepitope_peptides.xlsx
- Supplementary_Figure_Table/Supplementary_Table_S4_Kd values of neoepitope peptides measured by MHC class I stabilization assay.xlsx
- Supplementary_Figure_Table/Supplementary_Table_S5_Mutations in YTN2, YTN16, B16F10, LLC1 and MC38..xlsx
