# Supplementary material for: Identification of Neoantigens in Two Murine Gastric Cancer Cell Lines Leading to the Neoantigen-Based Immunotherapy
Source: Cancers (Basel). 2021 Dec 27;14(1):106. doi: 10.3390/cancers14010106 (PMC8750027; doi:10.3390/cancers14010106)
Supplement: Supplementary file 1 [file cancers-14-00106-s001.zip › Supplementary_Figure_Table/Supplementary_Table_S2_YTN16_missense.xlsx]

## Sheet: YTN16 all missense
Supplementary Table S2. Missense mutations detected in YTN16
Chr	Position	AAChange	Gene Symbol	FPKM	RNA_VAF
chr3	106389893	NM_178412:c.C931T:p.H311Y	Chil6	0	No read
chr11	73103887	NM_008399:c.T64A:p.L22M	Itgae	0.160283	No read
chr3	93797449	NM_207272:c.G1052A:p.R351H	Tdpoz4	0.0933576	No read
chr3	93797023	NM_207272:c.G626A:p.R209H	Tdpoz4	0.0933576	No read
chr3	93796988	NM_207272:c.T591A:p.H197Q	Tdpoz4	0.0933576	No read
chr4	148668500	NM_001085505:c.G835A:p.V279I	Gm572	0.0723818	No read
chr3	93826891	NM_207271:c.C872A:p.T291N	Tdpoz3	0.0632492	No read
chr18	37321057	NM_053130:c.C489A:p.S163R	Pcdhb5	0.0521798	No read
chr18	37321360	NM_053130:c.C792A:p.F264L	Pcdhb5	0.0521798	No read
chr18	37321479	NM_053130:c.C911A:p.T304K	Pcdhb5	0.0521798	No read
chr16	32753583	NM_080457:c.C3458A:p.T1153K	Muc4	0.0501905	No read
chr16	32754929	NM_080457:c.C4802A:p.P1601Q	Muc4	0.0501905	No read
chr16	32754703	NM_080457:c.G4576A:p.A1526T	Muc4	0.0501905	No read
chr16	32755453	NM_080457:c.G5326A:p.A1776T	Muc4	0.0501905	No read
chr14	65608181	NM_001195674:c.G134A:p.R45K	Nuggc	0.0366389	No read
chr14	65648273	NM_001195674:c.G2396A:p.R799Q	Nuggc	0.0366389	No read
chr14	65645077	NM_001195674:c.T2270A:p.V757D	Nuggc	0.0366389	No read
chr11	58384649	NM_027339:c.C209A:p.A70E	Lypd8	0.0336224	No read
chr11	58384663	NM_027339:c.G223A:p.E75K	Lypd8	0.0336224	No read
chr11	82960430	NM_183201:c.C1552A:p.Q518K	Slfn5	0.0317445	No read
chr18	37401551	NM_053134:c.C597A:p.S199R	Pcdhb9	0.0304192	No read
chr18	37401859	NM_053134:c.G905A:p.R302Q	Pcdhb9	0.0304192	No read
chr18	37401524	NM_053134:c.T570A:p.N190K	Pcdhb9	0.0304192	No read
chr14	69171812	NM_010920:c.G11A:p.S4N	Nkx2-6	0.029756	No read
chr6	125712325	NM_153589:c.G412A:p.G138R	Ano2	0.0259451	No read
chr18	37491492	NM_053143:c.G1874A:p.R625H	Pcdhb18	0.0240172	No read
chr4	144362943	NM_001034101:c.C830A:p.A277D	Gm13119	0.0192404	No read
chr4	144362948	NM_001034101:c.G835A:p.A279T	Gm13119	0.0192404	No read
chr3	62602623	NM_177346:c.G1070T:p.S357I	Gpr149	0.018477	No read
chr11	71217869	NM_001040696:c.A805T:p.I269F	Nlrp1b	0.0183259	No read
chr11	71182570	NM_001162414:c.A446T:p.Q149L	Nlrp1b	0.0183259	No read
chr11	71182139	NM_001162414:c.A877T:p.I293F	Nlrp1b	0.0183259	No read
chr11	71182249	NM_001162414:c.C767T:p.S256F	Nlrp1b	0.0183259	No read
chr11	71181708	NM_001162414:c.G1308T:p.M436I	Nlrp1b	0.0183259	No read
chr11	71182119	NM_001162414:c.G897T:p.K299N	Nlrp1b	0.0183259	No read
chr18	37355712	NM_053133:c.C442A:p.P148T	Pcdhb8	0.016185	No read
chr18	37355796	NM_053133:c.C526A:p.L176I	Pcdhb8	0.016185	No read
chr18	37356430	NM_053133:c.G1160A:p.G387E	Pcdhb8	0.016185	No read
chr18	37357141	NM_053133:c.G1871A:p.R624H	Pcdhb8	0.016185	No read
chr18	37357482	NM_053133:c.G2212A:p.D738N	Pcdhb8	0.016185	No read
chr18	37355826	NM_053133:c.T556A:p.S186T	Pcdhb8	0.016185	No read
chr18	37302690	NM_053128:c.G1708A:p.A570T	Pcdhb3	0.0161703	No read
chr18	37303008	NM_053128:c.G2026A:p.V676M	Pcdhb3	0.0161703	No read
chr18	37301390	NM_053128:c.T408A:p.N136K	Pcdhb3	0.0161703	No read
chr8	124614565	NM_023709:c.C1809A:p.F603L	Capn9	0.0135501	No read
chr6	138072953	NM_177787:c.C463T:p.L155F	Slc15a5	0.0127738	No read
chr3	86906094	NM_001195496:c.G544T:p.A182S	Dclk2	0.0121569	No read
chr11	89418867	NM_172534:c.G14T:p.G5V	4932411E22Rik	0.0117275	No read
chr6	118593983	NM_001159533:c.C6329T:p.A2110V	Cacna1c	0.0106191	No read
chr8	114418119	NM_001007223:c.G34A:p.V12M	Clec3a	0.0105997	No read
chr11	62784956	NM_138949:c.C179T:p.T60M	Zfp286	0.0103152	No read
chr5	117896794	NM_008712:c.G1234A:p.A412T	Nos1	0.0102264	No read
chr6	87434151	NM_009756:c.G925A:p.A309T	Bmp10	0.00852106	No read
chr18	37422060	NM_053136:c.C442A:p.P148T	Pcdhb11	0.00848936	No read
chr18	37423489	NM_053136:c.G1871A:p.R624H	Pcdhb11	0.00848936	No read
chr18	37422174	NM_053136:c.T556A:p.S186T	Pcdhb11	0.00848936	No read
chr7	40994145	NM_207248:c.C1237A:p.P413T	4930433I11Rik	0.00790444	No read
chr18	37308680	NM_053129:c.G1042A:p.V348I	Pcdhb4	0.00549352	No read
chr18	37309263	NM_053129:c.G1625A:p.S542N	Pcdhb4	0.00549352	No read
chr18	37309509	NM_053129:c.G1871A:p.R624H	Pcdhb4	0.00549352	No read
chr6	90345379	NM_144940:c.G884A:p.R295H	Uroc1	0.00458158	No read
chr1	136952125	NM_030676:c.G104T:p.R35L	Nr5a2	0.00422015	No read
chr5	14677847	NM_001110796:c.G6718A:p.E2240K	Pclo	0.00174686	No read
chr11	73254291	NM_001001445:c.C2202A:p.D734E	Trpv1	0	No read
chr11	58757967	NM_001011818:c.G301A:p.A101T	Olfr316	0	No read
chr11	58758049	NM_001011818:c.G383A:p.R128Q	Olfr316	0	No read
chr11	58757673	NM_001011818:c.T7A:p.S3T	Olfr316	0	No read
chr11	58501797	NM_001011861:c.A758T:p.Y253F	Olfr331	0	No read
chr11	58502494	NM_001011861:c.C61T:p.H21Y	Olfr331	0	No read
chr6	129703588	NM_001012520:c.C230T:p.T77I	Klri1	0	No read
chr8	27345302	NM_001013609:c.T857A:p.L286Q	Tex24	0	No read
chr8	21734690	NM_001024225:c.G154A:p.A52T	Defa6	0	No read
chr8	21735341	NM_001024225:c.T246A:p.S82R	Defa6	0	No read
chr11	58435483	NM_001045542:c.G323A:p.S108N	Gm12253	0	No read
chr14	68642038	NM_001048175:c.C560T:p.A187V	Adam28	0	No read
chr8	21618306	NM_001079933:c.G124A:p.V42M	Defa26	0	No read
chr3	72900497	NM_001081137:c.A5091T:p.K1697N	Sis	0	No read
chr3	72891351	NM_001081137:c.C5363T:p.S1788L	Sis	0	No read
chr4	144617990	NM_001081248:c.G335A:p.R112H	Gm13177	0	No read
chr5	102913210	NM_001081567:c.C1370T:p.A457V	Mapk10	0	No read
chr10	58231999	NM_001081954:c.C677T:p.P226L	Dux	0	No read
chr4	144670269	NM_001085504:c.G892T:p.D298Y	Gm436	0	No read
chr4	144703735	NM_001085536:c.G683T:p.G228V	Gm13178	0	No read
chr4	144721397	NM_001085536:c.G8T:p.G3V	Gm13178	0	No read
chr4	144565026	NM_001085542:c.C109T:p.P37S	Gm13124	0	No read
chr11	66147381	NM_001099633:c.C922T:p.H308Y	Dnah9	0	No read
chr4	111950257	NM_001100466:c.G1139A:p.R380H	Skint8	0	No read
chr4	111939556	NM_001100466:c.G856A:p.V286M	Skint8	0	No read
chr4	111938943	NM_001100466:c.T813A:p.S271R	Skint8	0	No read
chrX	124132351	NM_001100616:c.A1108T:p.T370S	Vmn2r121	0	No read
chr4	112018963	NM_001102662:c.C80A:p.P27Q	Skint1	0	No read
chr4	112021431	NM_001102662:c.G559A:p.A187T	Skint1	0	No read
chr4	112025508	NM_001102662:c.G748A:p.G250S	Skint1	0	No read
chr4	112028808	NM_001102662:c.G931A:p.V311I	Skint1	0	No read
chr4	112028320	NM_001102662:c.T914A:p.M305K	Skint1	0	No read
chr4	113053359	NM_001103199:c.A1641T:p.R547S	Skint6	0	No read
chr4	112815543	NM_001103199:c.A3232T:p.N1078Y	Skint6	0	No read
chr4	112815480	NM_001103199:c.A3295T:p.I1099L	Skint6	0	No read
chr4	112988933	NM_001103199:c.C1996T:p.P666S	Skint6	0	No read
chr4	112815516	NM_001103199:c.C3259T:p.H1087Y	Skint6	0	No read
chr4	113236497	NM_001103199:c.C448T:p.L150F	Skint6	0	No read
chr4	112815461	NM_001103199:c.G3314T:p.R1105M	Skint6	0	No read
chr4	144372935	NM_001115077:c.A1259T:p.Y420F	Gm13125	0	No read
chr4	144777883	NM_001126316:c.A697T:p.M233L	Gm438	0	No read
chr4	144777877	NM_001126316:c.C703T:p.L235F	Gm438	0	No read
chr4	144778085	NM_001126316:c.G495T:p.L165F	Gm438	0	No read
chr4	111984176	NM_001142775:c.C812A:p.T271K	Skint7	0	No read
chr4	111984092	NM_001142775:c.G728A:p.R243H	Skint7	0	No read
chr4	111984786	NM_001142775:c.G850A:p.V284M	Skint7	0	No read
chr12	64473313	NM_001163271:c.C1378T:p.P460S	Fscb	0	No read
chr12	64471729	NM_001163271:c.C2962T:p.P988S	Fscb	0	No read
chr12	64472965	NM_001163271:c.G1726T:p.V576F	Fscb	0	No read
chr4	113885757	NM_001167876:c.A1112T:p.Q371L	Skint5	0	No read
chr4	113742235	NM_001167876:c.A2064T:p.R688S	Skint5	0	No read
chr4	113923341	NM_001167876:c.A907T:p.S303C	Skint5	0	No read
chr4	113691077	NM_001167876:c.C2410T:p.R804C	Skint5	0	No read
chr4	113940895	NM_001167876:c.C448T:p.L150F	Skint5	0	No read
chr4	113490672	NM_001167878:c.A3829T:p.N1277Y	Skint5	0	No read
chr4	113490609	NM_001167878:c.A3892T:p.I1298L	Skint5	0	No read
chr8	21316334	NM_001170955:c.C229A:p.L77M	Gm15299	0	No read
chr8	21096041	NM_001177482:c.C10T:p.L4F	Gm14851	0	No read
chr8	21095990	NM_001177482:c.C61T:p.P21S	Gm14851	0	No read
chr2	181996086	NM_001205282:c.G952A:p.V318I	Gm14496	0	No read
chr18	71446363	NM_007831:c.C2138T:p.A713V	Dcc	0	No read
chr8	21326162	NM_007844:c.C188T:p.P63L	Defa-rs1	0	No read
chr11	83709914	NM_007969:c.G140A:p.R47Q	Wfdc18	0	No read
chr9	8901222	NM_008829:c.G755A:p.G252E	Pgr	0	No read
chr9	8900819	NM_008829:c.T352A:p.S118T	Pgr	0	No read
chr4	145292609	NM_009401:c.C655T:p.P219S	Tnfrsf8	0	No read
chr11	54247598	NM_009969:c.G416T:p.G139V	Csf2	0	No read
chr14	68607501	NM_010082:c.C2336T:p.T779I	Adam28	0	No read
chrX	91332635	NM_010759:c.G881A:p.R294Q	Mageb1	0	No read
chr14	51415438	NM_011686:c.C1417A:p.L473I	Vmn2r88	0	No read
chr14	51415492	NM_011686:c.T1471A:p.L491I	Vmn2r88	0	No read
chr3	81975413	NM_019911:c.G52T:p.V18L	Tdo2	0	No read
chr1	188822630	NM_021408:c.G10604A:p.R3535H	Ush2a	0	No read
chr1	188826317	NM_021408:c.G10742A:p.S3581N	Ush2a	0	No read
chr1	188826399	NM_021408:c.G10824A:p.M3608I	Ush2a	0	No read
chr1	188357929	NM_021408:c.G1208A:p.S403N	Ush2a	0	No read
chr1	188911284	NM_021408:c.G12842A:p.R4281Q	Ush2a	0	No read
chr1	188444560	NM_021408:c.G3920A:p.S1307N	Ush2a	0	No read
chr1	188626591	NM_021408:c.G6313A:p.A2105T	Ush2a	0	No read
chr1	188728737	NM_021408:c.G8194A:p.E2732K	Ush2a	0	No read
chr1	188912180	NM_021408:c.T13738A:p.S4580T	Ush2a	0	No read
chr3	60035976	NM_023383:c.G301A:p.A101T	Aadac	0	No read
chr4	122701187	NM_023865:c.G235A:p.V79M	9530002B09Rik	0	No read
chr6	122711600	NM_028016:c.C214A:p.P72T	Nanog	0	No read
chr8	19250788	NM_030734:c.G155A:p.S52N	Defb5	0	No read
chr3	123672179	NM_031186:c.C143T:p.S48L	Ndst3	0	No read
chr18	37295399	NM_053127:c.T424A:p.L142M	Pcdhb2	0	No read
chr11	58625762	NM_146376:c.C283T:p.P95S	Olfr323	0	No read
chr11	58702396	NM_146500:c.C694A:p.Q232K	Olfr319	0	No read
chr2	87071448	NM_146844:c.C685T:p.R229C	Olfr1107	0	No read
chr1	100274417	NM_172851:c.G1930A:p.G644S	Cntnap5b	0	No read
chr11	67709568	NM_175681:c.G1454T:p.R485L	Glp2r	0	No read
chr11	67770836	NM_175681:c.G37T:p.A13S	Glp2r	0	No read
chr15	4517158	NM_177355:c.C643A:p.P215T	Plcxd3	0	No read
chr4	112727654	NM_177668:c.A655T:p.I219L	Skint10	0	No read
chr4	112639617	NM_177865:c.G719A:p.R240H	Skint2	0	No read
chr11	46817773	NM_178759:c.T625A:p.F209I	Timd4	0	No read
chr3	38983946	NM_183221:c.G11746A:p.V3916I	Fat4	0	No read
chr3	38888715	NM_183221:c.G1756A:p.E586K	Fat4	0	No read
chr3	38890869	NM_183221:c.G3910A:p.D1304N	Fat4	0	No read
chr3	38891401	NM_183221:c.G4442A:p.S1481N	Fat4	0	No read
chr3	38892024	NM_183221:c.G5065A:p.V1689I	Fat4	0	No read
chr4	144528723	NM_198662:c.C712A:p.H238N	9430007A20Rik	0	No read
chr4	144520028	NM_198662:c.T143A:p.F48Y	9430007A20Rik	0	No read
chr17	3685869	NM_198958:c.G481T:p.D161Y	Nox3	0	No read
chr4	144159108	NM_201258:c.A919T:p.I307F	Oog3	0	No read
chr11	58581002	NM_207153:c.G157A:p.V53I	Olfr325	0	No read
chr11	58684115	NM_207230:c.G241A:p.V81M	Olfr320	0	No read
chr11	58684535	NM_207230:c.G661A:p.V221I	Olfr320	0	No read
chr11	58566808	NM_207695:c.C536T:p.A179V	Olfr224	0	No read
chr11	58566562	NM_207695:c.C782T:p.A261V	Olfr224	0	No read
chr3	106131935	NM_023186:c.G1340A:p.C447Y	Chia1	0	No read
chr3	93796848	NM_207272:c.G451A:p.V151I	Tdpoz4	0.0933576	No read
chr16	32751904	NM_080457:c.C1781A:p.T594N	Muc4	0.0501905	No read
chr6	5158232	NM_181595:c.T3048A:p.S1016R	Ppp1r9a	0.0124655	No read
chr7	24003927	NM_207618:c.C817A:p.H273N	V1rd19	0	No read
chr9	38367847	NM_146479:c.C300A:p.N100K	Olfr250	0	No read
chrX	91332133	NM_010759:c.G379A:p.A127T	Mageb1	0	No read
chrX	92015251	NM_010759:c.G1083T:p.R361S	Mageb1	0	No read
chr1	173277718	NM_001205011:c.A5T:p.E2V	Mptx2	0	No read
chr8	21135467	NM_001177485:c.T246A:p.S82R	Gm15284	0	No read
chr7	43189630	NM_001034893:c.G518A:p.R173K	Zfp936	0	No read
chr4	144195092	NM_198661:c.G571A:p.A191T	Oog2	0	No read
chr11	58441009	NM_001045542:c.G643A:p.A215T	Gm12253	0	No read
chr4	144670701	NM_001085504:c.C460T:p.L154F	Gm436	0	No read
chr10	58232080	NM_001081954:c.G596T:p.R199L	Dux	0	No read
chr10	58232128	NM_001081954:c.C548T:p.A183V	Dux	0	No read
chr10	58232470	NM_001081954:c.G206T:p.R69L	Dux	0	No read
chr10	58232495	NM_001081954:c.C181T:p.R61C	Dux	0	No read
chr11	58640858	NM_001039047:c.C391A:p.L131M	Trim58	0	No read
chr13	27709364	NM_011120:c.A563T:p.Y188F	Prl7d1	0	No read
chr5	71007991	NM_008066:c.G635T:p.G212V	Gabra2	0	No read
chr8	21702791	NM_001007582:c.C188T:p.P63L	AY761184	0	No read
chr8	21618254	NM_001079933:c.C72A:p.N24K	Defa26	0	No read
chr4	144330328	NM_001085541:c.T80A:p.V27D	Gm13128	0	No read
chr8	27344575	NM_001013609:c.G130A:p.D44N	Tex24	0	No read
chr4	112645415	NM_177865:c.G821A:p.G274E	Skint2	0	No read
chr4	112809074	NM_001103199:c.C3553T:p.H1185Y	Skint6	0	No read
chr11	58841743	NM_146537:c.G628A:p.A210T	Olfr311	0	No read
chr8	21963376	NM_001081662:c.C746A:p.P249H	Fam90a1a	0	No read
chr8	21963325	NM_001081662:c.G695A:p.R232K	Fam90a1a	0	No read
chr4	143949794	NM_001126315:c.C739T:p.R247C	Pramef25	0.0306394	No read
chr6	130157755	NM_001252149:c.C296T:p.S99L	Klra14-ps	0	No read
chr18	46882249	NM_029008:c.G1687A:p.G563S	Lvrn	0.0191871	No read
chr11	54370917	NM_029105:c.G158A:p.R53Q	Meikin	0.00773571	No read
chr16	56770296	NM_172825:c.G511T:p.A171S	Adgrg7	0.0231208	No read
chr8	4215225	NM_207203:c.C524T:p.A175V	Prr36	0.72995	No read
chr4	118411561	NM_173719:c.G161A:p.C54Y	Med8	20.333	No read
chr8	124673542	NM_145607:c.C2071T:p.P691S	Ttc13	16.1609	No read
chr6	128980253	NM_001168223:c.G155A:p.C52Y	Clec2g	0.603306	No read
chr6	128980203	NM_001168223:c.T105A:p.N35K	Clec2g	0.603306	No read
chr11	72550091	NM_029932:c.C118T:p.P40S	Spns3	0.372965	No read
chr18	61737597	NM_178928:c.C1709T:p.P570L	Afap1l1	0.200839	No read
chr2	121108522	NM_001160424:c.C401T:p.S134L	Tgm7	0.134905	No read
chr4	130053282	NM_028266:c.G419A:p.R140Q	Col16a1	0.121905	No read
chr3	129865375	NM_007686:c.G981A:p.M327I	Cfi	0.10769	No read
chr1	93284444	NM_172463:c.G3367A:p.V1123I	Sned1	0.104164	No read
chr3	93073926	NM_001177694:c.G406A:p.V136M	Gm4858	0.0967921	No read
chr3	93074111	NM_001177694:c.T591A:p.H197Q	Gm4858	0.0967921	No read
chr11	58220007	NM_019440:c.G523A:p.V175I	Irgm2	0.0874611	No read
chr11	58220098	NM_019440:c.G614A:p.S205N	Irgm2	0.0874611	No read
chr4	119401119	NM_001270435:c.C197T:p.A66V	Ccdc30	0.0846015	No read
chr6	130229980	NM_014194:c.C157T:p.L53F	Klra7	0.0785536	No read
chr6	130229952	NM_014194:c.C185T:p.A62V	Klra7	0.0785536	No read
chr6	130230009	NM_014194:c.G128T:p.W43L	Klra7	0.0785536	No read
chr6	130228721	NM_014194:c.G215T:p.S72I	Klra7	0.0785536	No read
chr6	130224141	NM_014194:c.G612T:p.L204F	Klra7	0.0785536	No read
chr6	130231529	NM_014194:c.G89T:p.R30M	Klra7	0.0785536	No read
chr4	145622426	NM_001205101:c.T432A:p.N144K	Gm13212	0.0754182	No read
chr1	133683634	NM_001159649:c.C199T:p.P67S	Lax1	0.0695875	No read
chr3	101823288	NM_172295:c.G634T:p.V212L	Mab21l3	0.069059	No read
chrX	150552341	NM_001102446:c.G178A:p.G60R	Alas2	0.0663917	No read
chr6	130335694	NM_010648:c.A106T:p.N36Y	Klra3	0.061921	No read
chr6	130334295	NM_010648:c.C122T:p.A41V	Klra3	0.061921	No read
chr6	130335763	NM_010648:c.C37T:p.L13F	Klra3	0.061921	No read
chr6	130335769	NM_010648:c.G31T:p.V11L	Klra3	0.061921	No read
chr11	75167526	NM_001098203:c.C56T:p.T19M	Hic1	0.0603623	No read
chr2	118251701	NM_027759:c.C251T:p.A84V	Fsip1	0.0584716	No read
chr11	58965505	NM_031172:c.G387A:p.M129I	Trim17	0.0581997	No read
chr11	99374785	NM_027574:c.C55T:p.L19F	Krt28	0.0555463	No read
chr4	148603788	NM_001003893:c.G514A:p.V172I	Masp2	0.0532298	No read
chr18	37322618	NM_053130:c.C2050A:p.P684T	Pcdhb5	0.0521798	No read
chr11	99071404	NM_172564:c.C1766T:p.T589I	Tns4	0.044636	No read
chr3	126928721	NM_001034168:c.C2731T:p.L911F	Ank2	0.0417597	No read
chr3	126937753	NM_001034168:c.G1654T:p.G552W	Ank2	0.0417597	No read
chr4	141622212	NM_001013780:c.G631T:p.D211Y	Slc25a34	0.034944	No read
chr11	58188239	NM_001135115:c.G481A:p.D161N	Gm12250	0.0346675	No read
chr4	152132928	NM_207687:c.C1502T:p.A501V	Espn	0.0308045	No read
chr8	122859359	NM_007662:c.G476A:p.R159H	Cdh15	0.0273631	No read
chr18	37342700	NM_053132:c.C888A:p.F296L	Pcdhb7	0.0263013	No read
chr4	143617458	NM_001126324:c.C1327A:p.R443S	Gm13083	0.0255141	No read
chr4	143617281	NM_001126324:c.G1150A:p.D384N	Gm13083	0.0255141	No read
chr4	143616063	NM_001126324:c.G739A:p.V247M	Gm13083	0.0255141	No read
chr8	22327780	NM_199257:c.G781A:p.V261I	Tpte	0.0246008	No read
chr4	143896945	NM_001085414:c.A658T:p.T220S	Pramef6	0.0222524	No read
chr4	143896831	NM_001085414:c.A772T:p.I258F	Pramef6	0.0222524	No read
chr15	77423203	NM_001024848:c.A1091T:p.H364L	Apol7b	0.021345	No read
chr4	146536855	NM_001243139:c.T236A:p.I79N	Gm13247	0.0210214	No read
chr4	146536889	NM_001243139:c.T270A:p.S90R	Gm13247	0.0210214	No read
chr3	87443666	NM_001113238:c.C218A:p.P73H	Fcrl5	0.0205893	No read
chr3	87443693	NM_001113238:c.G245A:p.R82H	Fcrl5	0.0205893	No read
chr3	87444307	NM_001113238:c.T597A:p.S199R	Fcrl5	0.0205893	No read
chr1	90830182	NM_001243008:c.C49T:p.L17F	Col6a3	0.0198121	No read
chr1	90830166	NM_001243008:c.C65T:p.T22M	Col6a3	0.0198121	No read
chr11	55262499	NM_001029988:c.C10886T:p.P3629L	Fat2	0.0184493	No read
chr11	83017310	NM_001167743:c.A406T:p.I136L	Slfn8	0.0184102	No read
chr11	83016966	NM_001167743:c.A750T:p.R250S	Slfn8	0.0184102	No read
chr11	83017534	NM_001167743:c.C182T:p.A61V	Slfn8	0.0184102	No read
chr11	83017681	NM_001167743:c.C35T:p.S12L	Slfn8	0.0184102	No read
chr11	83017246	NM_001167743:c.G470T:p.C157F	Slfn8	0.0184102	No read
chr11	83016890	NM_001167743:c.G826T:p.V276L	Slfn8	0.0184102	No read
chr11	83003428	NM_181545:c.A2384T:p.D795V	Slfn8	0.0184102	No read
chr4	143853309	NM_177571:c.G1463A:p.R488H	Gm13103	0.0176103	No read
chr18	37334971	NM_053131:c.C944A:p.T315N	Pcdhb6	0.0163435	No read
chr18	37334583	NM_053131:c.T556A:p.S186T	Pcdhb6	0.0163435	No read
chr1	94009398	NM_001039219:c.G1064A:p.G355D	Gm6086	0.0150381	No read
chr6	128674832	NM_053165:c.G503A:p.S168N	Clec2h	0.0147102	No read
chr6	129093432	NM_153506:c.C625T:p.R209C	Clec2e	0.0139314	No read
chr6	125628399	NM_011708:c.G2744A:p.S915N	Vwf	0.0131546	No read
chr4	121054292	NM_007741:c.G1829A:p.R610H	Col9a2	0.0113581	No read
chr11	77010556	NM_010484:c.G116A:p.G39E	Slc6a4	0.0113537	No read
chr6	129408962	NM_001205363:c.C8A:p.A3E	Clec9a	0.0105413	No read
chr2	120303342	NM_001024145:c.C1577T:p.A526V	Pla2g4f	0.00989917	No read
chr2	120312157	NM_001024145:c.C395T:p.T132M	Pla2g4f	0.00989917	No read
chr2	120303585	NM_001024145:c.G1519T:p.D507Y	Pla2g4f	0.00989917	No read
chr4	126035821	NM_001252651:c.G812A:p.S271N	Csf3r	0.00856826	No read
chr4	148249782	NM_001083342:c.C3053T:p.S1018L	Ptchd2	0.0068608	No read
chr11	71122885	NM_001004142:c.G1538T:p.G513V	Nlrp1a	0.00630635	No read
chr6	128780362	NM_001159904:c.C739T:p.P247S	Klrb1c	0.00595346	No read
chr3	26927355	NM_027583:c.G1559A:p.S520N	Spata16	0.0059513	No read
chr15	83608846	NM_001271473:c.C2369T:p.T790M	Scube1	0.00589991	No read
chr11	59039164	NM_001171512:c.A15224T:p.Q5075L	Obscn	0.00573547	No read
chr11	59061679	NM_001171512:c.C11563T:p.P3855S	Obscn	0.00573547	No read
chr11	59051557	NM_001171512:c.C13115T:p.T4372M	Obscn	0.00573547	No read
chr11	59133240	NM_001171512:c.C1603T:p.P535S	Obscn	0.00573547	No read
chr11	59000889	NM_001171512:c.C20816T:p.A6939V	Obscn	0.00573547	No read
chr11	59103538	NM_001171512:c.C4517T:p.A1506V	Obscn	0.00573547	No read
chr11	59093559	NM_001171512:c.C5069T:p.A1690V	Obscn	0.00573547	No read
chr11	59060997	NM_001171512:c.G11929T:p.G3977W	Obscn	0.00573547	No read
chr11	59049788	NM_001171512:c.G13779T:p.R4593S	Obscn	0.00573547	No read
chr11	59081872	NM_001171512:c.G6347T:p.G2116V	Obscn	0.00573547	No read
chr11	59069931	NM_001171512:c.G9553T:p.A3185S	Obscn	0.00573547	No read
chr11	59043027	NM_199152:c.C16010T:p.A5337V	Obscn	0.00573547	No read
chr11	69223605	NM_008192:c.G3097T:p.A1033S	Gucy2e	0.00537145	No read
chr2	121377024	NM_080459:c.C1865T:p.P622L	Strc	0.00523206	No read
chr10	60384968	NM_023370:c.C3991T:p.R1331C	Cdh23	0.00512666	No read
chr2	120464069	NM_001177799:c.G197A:p.R66K	Capn3	0.00397519	No read
chr4	120132367	NM_010657:c.G6014A:p.G2005E	Hivep3	0.00330166	No read
chr6	130022673	NM_008464:c.C331T:p.P111S	Klra6	0.00307771	No read
chr6	130018877	NM_008464:c.C517T:p.H173Y	Klra6	0.00307771	No read
chr6	130022741	NM_008464:c.G263T:p.C88F	Klra6	0.00307771	No read
chr6	130025189	NM_008464:c.G31T:p.V11L	Klra6	0.00307771	No read
chr2	122326535	NM_001099297:c.C1682A:p.A561E	Duox1	0.00191183	No read
chr18	65350134	NM_001037294:c.G802T:p.G268C	Alpk2	0.00103231	No read
chr11	87761645	NM_172449:c.G244A:p.G82R	Bzrap1	0.000981258	No read
chr2	120035239	NM_145378:c.G287A:p.R96K	Pla2g4b	3.6538e-05	No read
chr2	120034641	NM_145378:c.G77A:p.R26Q	Pla2g4b	3.6538e-05	No read
chr18	37715828	NM_033590:c.T887A:p.L296Q	Pcdhga7	5.28759e-137	No read
chr6	128547276	NM_001001179:c.C3392T:p.S1131L	BC048546	0	No read
chr6	128580325	NM_001001179:c.C404T:p.T135I	BC048546	0	No read
chr6	128576230	NM_001001179:c.C563T:p.P188L	BC048546	0	No read
chr4	143812873	NM_001005371:c.G49T:p.D17Y	Gm13084	0	No read
chr4	118917462	NM_001011870:c.A4T:p.I2F	Olfr1329	0	No read
chr4	118917179	NM_001011870:c.C287T:p.A96V	Olfr1329	0	No read
chr3	93203277	NM_001013804:c.T2611A:p.Y871N	Flg2	0	No read
chr6	129775778	NM_001014997:c.A63T:p.K21N	Gm156	0	No read
chr6	129772449	NM_001014997:c.C182T:p.T61I	Gm156	0	No read
chr4	141433366	NM_001033374:c.C155T:p.A52V	Gm694	0	No read
chr4	141433186	NM_001033374:c.C335T:p.A112V	Gm694	0	No read
chr1	91162412	NM_001033408:c.G2146A:p.D716N	Rbm44	0	No read
chr11	62876845	NM_001033669:c.G2491A:p.V831I	Fbxw10	0	No read
chr18	60245920	NM_001033767:c.G526A:p.E176K	Gm4951	0	No read
chr18	60246115	NM_001033767:c.G721A:p.V241I	Gm4951	0	No read
chr3	121674090	NM_001033814:c.G194A:p.G65E	4930432M17Rik	0	No read
chr14	63017855	NM_001039121:c.G136A:p.V46I	Defb43	0	No read
chr4	143728096	NM_001085412:c.C963A:p.S321R	Gm13078	0	No read
chr2	122521707	NM_001085518:c.G1025A:p.G342D	Gm14085	0	No read
chr2	122522874	NM_001085518:c.G1534A:p.V512I	Gm14085	0	No read
chr2	122518029	NM_001085518:c.G856A:p.V286M	Gm14085	0	No read
chr2	122522447	NM_001085518:c.T1272A:p.N424K	Gm14085	0	No read
chr2	122522529	NM_001085518:c.T1354A:p.F452I	Gm14085	0	No read
chr2	122522766	NM_001085518:c.T1426A:p.W476R	Gm14085	0	No read
chr18	60300848	NM_001101475:c.C1002A:p.F334L	F830016B08Rik	0	No read
chr18	60299878	NM_001101475:c.C32A:p.T11N	F830016B08Rik	0	No read
chr18	60300328	NM_001101475:c.C482A:p.T161K	F830016B08Rik	0	No read
chr18	60300930	NM_001101475:c.G1084A:p.D362N	F830016B08Rik	0	No read
chr18	60300204	NM_001101475:c.G358A:p.E120K	F830016B08Rik	0	No read
chr18	60300354	NM_001101475:c.G508A:p.A170T	F830016B08Rik	0	No read
chr17	23360025	NM_001104579:c.G2471A:p.G824E	Vmn2r115	0	No read
chr17	23459938	NM_001104581:c.C2311T:p.L771F	Vmn2r117	0	No read
chr17	23479590	NM_001104581:c.C8T:p.T3I	Vmn2r117	0	No read
chr11	94757107	NM_001105561:c.A451T:p.R151W	Gm11545	0	No read
chr1	93006521	NM_001159658:c.G119A:p.G40E	Aqp12	0	No read
chr1	93012100	NM_001159658:c.G847A:p.A283T	Aqp12	0	No read
chr6	128622833	NM_001159902:c.A1T:p.M1L	Klrb1a	0	No read
chr6	128618140	NM_001159902:c.A363T:p.K121N	Klrb1a	0	No read
chr6	128622745	NM_001159902:c.C89T:p.P30L	Klrb1a	0	No read
chr11	83283624	NM_001166028:c.A540T:p.L180F	Slfn14	0	No read
chr10	93846168	NM_001206851:c.G479A:p.R160Q	Usp44	0	No read
chr2	164168774	NM_008435:c.C64T:p.R22C	Kcns1	0	No read
chr6	136873173	NM_008597:c.A164T:p.Q55L	Mgp	0	No read
chr11	105346217	NM_008626:c.G2951A:p.R984Q	Mrc2	0	No read
chr3	127633907	NM_009718:c.G179A:p.G60E	Neurog2	0	No read
chr6	71326061	NM_009858:c.C119A:p.S40Y	Cd8b1	0	No read
chr6	130191265	NM_010651:c.C37T:p.L13F	Klra9	0	No read
chr6	130188641	NM_010651:c.C410T:p.S137L	Klra9	0	No read
chr6	130185636	NM_010651:c.C436T:p.H146Y	Klra9	0	No read
chr6	130179114	NM_010651:c.C677T:p.T226I	Klra9	0	No read
chr6	130191271	NM_010651:c.G31T:p.V11L	Klra9	0	No read
chr4	141409414	NM_019701:c.C1139T:p.A380V	Clcnkb	0	No read
chr4	141404769	NM_019701:c.C2000T:p.S667F	Clcnkb	0	No read
chr11	82434531	NM_023438:c.G356A:p.R119H	Tmem132e	0	No read
chr11	102886003	NM_025766:c.C632A:p.A211D	Fam187a	0	No read
chr15	85141500	NM_026357:c.G676A:p.E226K	Ribc2	0	No read
chr3	124419871	NM_027939:c.C140T:p.S47L	1700006A11Rik	0	No read
chr6	122713355	NM_028016:c.G718A:p.G240S	Nanog	0	No read
chr4	154667316	NM_028513:c.A362T:p.E121V	Actrt2	0	No read
chr8	3718604	NM_029465:c.C239T:p.T80M	Clec4g	0	No read
chr6	128815307	NM_030599:c.C542T:p.T181I	Klrb1b	0	No read
chr1	133356556	NM_031192:c.G658A:p.E220K	Ren2	0	No read
chr18	36932064	NM_054072:c.G1780A:p.A594T	Pcdha1	0	No read
chr1	40365387	NM_133193:c.T1667A:p.I556K	Il1rl2	0	No read
chr4	118965293	NM_133892:c.C409A:p.H137N	Lao1	0	No read
chr7	13220033	NM_134226:c.G695A:p.R232H	Vmn1r89	0	No read
chr11	46752306	NM_134248:c.G52A:p.A18T	Havcr1	0	No read
chr2	122303917	NM_145395:c.A854T:p.Q285L	Duoxa1	0	No read
chr2	122305560	NM_145395:c.C334T:p.L112F	Duoxa1	0	No read
chr11	87889063	NM_146411:c.A832T:p.M278L	Olfr462	0	No read
chr11	87893091	NM_146413:c.A832T:p.M278L	Olfr463	0	No read
chr3	106821779	NM_146489:c.C779T:p.A260V	Olfr266	0	No read
chr11	58529815	NM_146879:c.C170T:p.T57I	Olfr330	0	No read
chr16	58925780	NM_146999:c.A790T:p.N264Y	Olfr181	0	No read
chr8	123119698	NM_170684:c.G248A:p.G83E	Cpne7	0	No read
chr2	122454557	NM_172980:c.G1025A:p.G342D	Slc28a2	0	No read
chr2	122455718	NM_172980:c.G1534A:p.V512I	Slc28a2	0	No read
chr2	118711517	NM_177568:c.C2680T:p.R894W	Plcb2	0	No read
chr2	118711097	NM_177568:c.C3020T:p.T1007I	Plcb2	0	No read
chr4	120536404	NM_177570:c.G1117A:p.A373T	Slfnl1	0	No read
chr2	122292682	NM_177610:c.A1484T:p.D495V	Duox2	0	No read
chr4	118754250	NM_207152:c.C287T:p.A96V	Olfr1338	0	No read
chr4	118753825	NM_207152:c.G712T:p.A238S	Olfr1338	0	No read
chr4	118829918	NM_207157:c.G521T:p.R174M	Olfr1333	0	No read
chr4	118809364	NM_207703:c.A499T:p.T167S	Olfr1335	0	No read
chr4	118809243	NM_207703:c.C620T:p.A207V	Olfr1335	0	No read
chr4	118809096	NM_207703:c.C767T:p.A256V	Olfr1335	0	No read
chr4	143949712	NM_001126315:c.C821T:p.T274I	Pramef25	0.0306394	No read
chr11	102437833	NM_199200:c.C2099T:p.P700L	Fam171a2	1.21511	No read
chr6	130301179	NM_010646:c.C520T:p.P174S	Klra12	0.449952	No read
chr4	145622307	NM_001205101:c.T313A:p.Y105N	Gm13212	0.0754182	No read
chr15	101543387	NM_053249:c.A992T:p.K331I	Krt82	0.068436	No read
chr9	78367766	NM_025274:c.A253T:p.M85L	Dppa5a	0.0628673	No read
chr9	78367786	NM_025274:c.A233T:p.N78I	Dppa5a	0.0628673	No read
chr4	147512483	NM_001039209:c.G296A:p.C99Y	Gm13152	0.027359	No read
chr4	147512528	NM_001039209:c.G341A:p.R114K	Gm13152	0.027359	No read
chr4	118893259	NM_146334:c.C175A:p.H59N	Olfr1330	0.0188783	No read
chr15	80369677	NM_001044308:c.C2114A:p.A705E	Cacna1i	0.00910906	No read
chr15	39534939	NM_001256383:c.G3233A:p.R1078H	Rims2	0.00819169	No read
chr11	59062184	NM_199152:c.G12292T:p.G4098W	Obscn	0.00573547	No read
chr5	124819325	NM_019536:c.T10923A:p.N3641K	Dnah10	0.00526712	No read
chr9	89090621	NM_001170884:c.A479T:p.K160I	Trim43b	0.00466381	No read
chr19	34672510	NM_172838:c.C1124T:p.T375I	Slc16a12	0	No read
chr17	23296962	NM_001102584:c.A1554T:p.E518D	Vmn2r114	0	No read
chr4	45279416	NM_001081172:c.T2140C:p.S714P	Frmpd1	0.176349	No read
chr8	15077865	NM_008664:c.T700C:p.S234P	Myom2	0.158921	No read
chr12	53072342	NM_198111:c.G3191C:p.G1064A	Akap6	0.133179	No read
chr12	52887306	NM_198111:c.T1580C:p.V527A	Akap6	0.133179	No read
chr12	53069138	NM_198111:c.T3023C:p.L1008P	Akap6	0.133179	No read
chr12	53139736	NM_198111:c.T3932C:p.V1311A	Akap6	0.133179	No read
chr3	93796910	NM_207272:c.G513C:p.R171S	Tdpoz4	0.0933576	No read
chr3	93797055	NM_207272:c.G658C:p.E220Q	Tdpoz4	0.0933576	No read
chr3	93796525	NM_207272:c.T128C:p.L43P	Tdpoz4	0.0933576	No read
chr8	11416001	NM_009932:c.T1259C:p.L420P	Col4a2	0.0809842	No read
chr4	107293852	NM_007860:c.A578G:p.Q193R	Dio1	0.0784331	No read
chr4	148668600	NM_001085505:c.T935C:p.M312T	Gm572	0.0723818	No read
chr3	93826935	NM_207271:c.A916C:p.K306Q	Tdpoz3	0.0632492	No read
chr3	93826096	NM_207271:c.T77C:p.I26T	Tdpoz3	0.0632492	No read
chr4	148612097	NM_001003893:c.G1150C:p.E384Q	Masp2	0.0532298	No read
chr18	37321197	NM_053130:c.T629C:p.I210T	Pcdhb5	0.0521798	No read
chr11	58382775	NM_027339:c.T79C:p.Y27H	Lypd8	0.0336224	No read
chr11	82960422	NM_183201:c.T1544C:p.I515T	Slfn5	0.0317445	No read
chr11	58597518	NM_001011743:c.A127C:p.I43L	Olfr324	0.0308236	No read
chr18	37402372	NM_053134:c.A1418C:p.K473T	Pcdhb9	0.0304192	No read
chr18	37401952	NM_053134:c.G998C:p.S333T	Pcdhb9	0.0304192	No read
chr14	69171887	NM_010920:c.T86C:p.L29P	Nkx2-6	0.029756	No read
chr18	37343380	NM_053132:c.T1568C:p.L523P	Pcdhb7	0.0263013	No read
chr9	5346517	NM_009808:c.A43C:p.I15L	Casp12	0.024034	No read
chr18	37491522	NM_053143:c.T1904C:p.V635A	Pcdhb18	0.0240172	No read
chr3	32156158	NM_028231:c.G45C:p.Q15H	Kcnmb2	0.0212843	No read
chr11	71181572	NM_001162414:c.A1444G:p.S482G	Nlrp1b	0.0183259	No read
chr11	71181553	NM_001162414:c.A1463G:p.E488G	Nlrp1b	0.0183259	No read
chr11	71182801	NM_001162414:c.A215G:p.K72R	Nlrp1b	0.0183259	No read
chr11	71182677	NM_001162414:c.A339G:p.I113M	Nlrp1b	0.0183259	No read
chr11	71182454	NM_001162414:c.A562G:p.T188A	Nlrp1b	0.0183259	No read
chr11	71182150	NM_001162414:c.A866G:p.Q289R	Nlrp1b	0.0183259	No read
chr11	71168825	NM_001162414:c.C2319G:p.F773L	Nlrp1b	0.0183259	No read
chr11	71168809	NM_001162414:c.C2335G:p.Q779E	Nlrp1b	0.0183259	No read
chr11	71181713	NM_001162414:c.T1303G:p.S435A	Nlrp1b	0.0183259	No read
chr11	71181560	NM_001162414:c.T1456G:p.L486V	Nlrp1b	0.0183259	No read
chr11	58919312	NM_138678:c.T278C:p.V93A	Btnl10	0.017109	No read
chr1	191983255	NM_001177900:c.T332C:p.V111A	Rd3	0.0168036	No read
chr18	37357588	NM_053133:c.G2318C:p.S773T	Pcdhb8	0.016185	No read
chr18	37355637	NM_053133:c.T367C:p.F123L	Pcdhb8	0.016185	No read
chr18	37355902	NM_053133:c.T632C:p.I211T	Pcdhb8	0.016185	No read
chr18	37301001	NM_053128:c.A19C:p.S7R	Pcdhb3	0.0161703	No read
chr18	37302201	NM_053128:c.T1219C:p.W407R	Pcdhb3	0.0161703	No read
chr11	89523020	NM_001080933:c.A527G:p.Q176R	Ankfn1	0.0142023	No read
chr11	89421236	NM_001080933:c.T2081G:p.L694W	Ankfn1	0.0142023	No read
chr6	138043449	NM_177787:c.C885G:p.D295E	Slc15a5	0.0127738	No read
chr11	72064129	NM_001081641:c.A1510G:p.K504E	Pitpnm3	0.0113257	No read
chr18	37423351	NM_053136:c.A1733C:p.E578A	Pcdhb11	0.00848936	No read
chr18	37423359	NM_053136:c.T1741C:p.S581P	Pcdhb11	0.00848936	No read
chr18	37423519	NM_053136:c.T1901C:p.V634A	Pcdhb11	0.00848936	No read
chr18	37422096	NM_053136:c.T478C:p.S160P	Pcdhb11	0.00848936	No read
chr6	121677995	NM_175628:c.T4277C:p.M1426T	A2m	0.00649569	No read
chr6	103714480	NM_007697:c.G3082C:p.V1028L	Chl1	0.00385509	No read
chr1	192513918	NM_144881:c.A1466G:p.D489G	Hhat	0.00365939	No read
chr9	97454700	NM_022319:c.T2723G:p.V908G	Clstn2	0.00233112	No read
chr18	65266165	NM_001037294:c.A6341G:p.K2114R	Alpk2	0.00103231	No read
chr8	16391816	NM_053171:c.A1033G:p.I345V	Csmd1	0.000690332	No read
chr8	21703437	NM_001007582:c.T166G:p.Y56D	AY761184	0	No read
chr11	58732649	NM_001011769:c.A515G:p.H172R	Olfr317	0	No read
chr11	58490488	NM_001011770:c.A266G:p.Q89R	Olfr332	0	No read
chr11	58758342	NM_001011818:c.A676C:p.I226L	Olfr316	0	No read
chr11	58757873	NM_001011818:c.G207C:p.M69I	Olfr316	0	No read
chr11	58831563	NM_001011819:c.G408C:p.Q136H	Olfr312	0	No read
chr11	58502214	NM_001011861:c.A341G:p.Y114C	Olfr331	0	No read
chr11	58502101	NM_001011861:c.A454G:p.I152V	Olfr331	0	No read
chr11	58501783	NM_001011861:c.A772G:p.I258V	Olfr331	0	No read
chr11	58501648	NM_001011861:c.A907G:p.M303V	Olfr331	0	No read
chr11	58501708	NM_001011861:c.C847G:p.L283V	Olfr331	0	No read
chr8	27345307	NM_001013609:c.A862C:p.T288P	Tex24	0	No read
chr6	129768153	NM_001014997:c.A479G:p.H160R	Gm156	0	No read
chr8	21735361	NM_001024225:c.T266C:p.M89T	Defa6	0	No read
chr11	103613070	NM_001033434:c.A1543G:p.T515A	Gm884	0	No read
chr11	103608936	NM_001033434:c.A1826G:p.H609R	Gm884	0	No read
chr11	103614488	NM_001033434:c.C125G:p.A42G	Gm884	0	No read
chr4	121324775	NM_001033791:c.A119G:p.H40R	Gm12888	0	No read
chr11	58434860	NM_001045542:c.A156C:p.E52D	Gm12253	0	No read
chr11	58435411	NM_001045542:c.A251C:p.E84A	Gm12253	0	No read
chr11	58434541	NM_001045542:c.G38C:p.S13T	Gm12253	0	No read
chr14	68649511	NM_001048175:c.T53G:p.V18G	Adam28	0	No read
chr9	16246861	NM_001080814:c.T3452G:p.V1151G	Fat3	0	No read
chr3	72900447	NM_001081137:c.C5141G:p.T1714S	Sis	0	No read
chr4	144623180	NM_001081248:c.G1006C:p.V336L	Gm13177	0	No read
chr4	144613798	NM_001081248:c.T92C:p.V31A	Gm13177	0	No read
chr4	144623136	NM_001081248:c.T962C:p.L321S	Gm13177	0	No read
chr7	14250345	NM_001081325:c.C459G:p.F153L	Sult2a6	0	No read
chr10	58231988	NM_001081954:c.A688G:p.R230G	Dux	0	No read
chr4	144703198	NM_001085536:c.A1220G:p.D407G	Gm13178	0	No read
chr4	144331205	NM_001085541:c.A381C:p.E127D	Gm13128	0	No read
chr11	66085174	NM_001099633:c.T4048G:p.S1350A	Dnah9	0	No read
chr11	42314959	NM_001099641:c.C1069G:p.Q357E	Gabra6	0	No read
chr4	111950239	NM_001100466:c.T1121C:p.L374P	Skint8	0	No read
chr4	111938920	NM_001100466:c.T790C:p.F264L	Skint8	0	No read
chrX	124128636	NM_001100616:c.A1686G:p.I562M	Vmn2r121	0	No read
chrX	124132382	NM_001100616:c.C1077G:p.I359M	Vmn2r121	0	No read
chrX	124128344	NM_001100616:c.T1978G:p.S660A	Vmn2r121	0	No read
chr4	112025497	NM_001102662:c.A737C:p.K246T	Skint1	0	No read
chr4	112811456	NM_001103199:c.A3421G:p.K1141E	Skint6	0	No read
chr4	112988951	NM_001103199:c.C1978G:p.L660V	Skint6	0	No read
chr4	113236497	NM_001103199:c.C448G:p.L150V	Skint6	0	No read
chr4	111977440	NM_001142775:c.T20C:p.F7S	Skint7	0	No read
chr4	111984811	NM_001142775:c.T875C:p.I292T	Skint7	0	No read
chr12	64472091	NM_001163271:c.C2600G:p.A867G	Fscb	0	No read
chr3	102777586	NM_001165940:c.A301G:p.I101V	Tshb	0	No read
chr4	114194674	NM_001166027:c.G218C:p.S73T	Skint11	0	No read
chr4	113870706	NM_001167876:c.A1198G:p.K400E	Skint5	0	No read
chr4	113942804	NM_001167876:c.A125G:p.D42G	Skint5	0	No read
chr4	113779071	NM_001167876:c.A1907G:p.N636S	Skint5	0	No read
chr4	113742179	NM_001167876:c.A2120G:p.Q707R	Skint5	0	No read
chr4	113940669	NM_001167876:c.A674G:p.H225R	Skint5	0	No read
chr4	113931815	NM_001167876:c.A820G:p.K274E	Skint5	0	No read
chr4	113875995	NM_001167876:c.C1168G:p.L390V	Skint5	0	No read
chr4	113819176	NM_001167876:c.C1670G:p.T557S	Skint5	0	No read
chr4	113809773	NM_001167876:c.C1690G:p.Q564E	Skint5	0	No read
chr4	113805188	NM_001167876:c.C1759G:p.L587V	Skint5	0	No read
chr4	113597702	NM_001167876:c.C2990G:p.T997S	Skint5	0	No read
chr4	113571645	NM_001167876:c.C3131G:p.T1044R	Skint5	0	No read
chr4	113940895	NM_001167876:c.C448G:p.L150V	Skint5	0	No read
chr4	113819171	NM_001167876:c.T1675G:p.Y559D	Skint5	0	No read
chr4	113809725	NM_001167876:c.T1738G:p.Y580D	Skint5	0	No read
chr4	113805201	NM_001167876:c.T1746G:p.D582E	Skint5	0	No read
chr4	113763512	NM_001167876:c.T1962G:p.I654M	Skint5	0	No read
chr8	21249878	NM_001177487:c.G117C:p.E39D	Gm15292	0	No read
chr8	21665868	NM_001177528:c.A72C:p.K24N	Gm15315	0	No read
chr7	76698755	NM_001199224:c.T2599C:p.S867P	Agbl1	0	No read
chr2	181995906	NM_001205282:c.A772C:p.K258Q	Gm14496	0	No read
chr8	24628170	NM_010084:c.A1729G:p.I577V	Adam18	0	No read
chr8	24646346	NM_010084:c.T1158G:p.N386K	Adam18	0	No read
chr18	58104009	NM_010181:c.A1921G:p.I641V	Fbn2	0	No read
chr18	52693730	NM_010293:c.G9C:p.E3D	Gykl1	0	No read
chr11	54266977	NM_010556:c.A178G:p.K60E	Il3	0	No read
chr14	51415458	NM_011686:c.A1437C:p.Q479H	Vmn2r88	0	No read
chr14	51415516	NM_011686:c.G1495C:p.E499Q	Vmn2r88	0	No read
chr1	188628654	NM_021408:c.A6570C:p.K2190N	Ush2a	0	No read
chr1	188911479	NM_021408:c.T13037C:p.V4346A	Ush2a	0	No read
chr1	188628608	NM_021408:c.T6524C:p.I2175T	Ush2a	0	No read
chr1	188734688	NM_021408:c.T8548C:p.C2850R	Ush2a	0	No read
chr14	68571782	NM_021475:c.C730G:p.L244V	Adamdec1	0	No read
chr3	82108724	NM_021896:c.A956G:p.N319S	Gucy1a3	0	No read
chr3	82119001	NM_021896:c.T145G:p.Y49D	Gucy1a3	0	No read
chr11	90035361	NM_026433:c.T13C:p.S5P	Tmem100	0	No read
chr6	122707820	NM_028016:c.G38C:p.S13T	Nanog	0	No read
chr3	92825461	NM_028629:c.A281G:p.Y94C	Kprp	0	No read
chr5	26039408	NM_029376:c.A76G:p.K26E	Speer4a	0	No read
chr6	90223982	NM_053226:c.A359G:p.Y120C	Vmn1r53	0	No read
chr11	58625906	NM_146376:c.T139G:p.C47G	Olfr323	0	No read
chr11	58701958	NM_146500:c.A256C:p.I86L	Olfr319	0	No read
chr11	58702378	NM_146500:c.T676C:p.F226L	Olfr319	0	No read
chr11	58720746	NM_146501:c.A301G:p.T101A	Olfr318	0	No read
chr11	58817394	NM_146536:c.A385C:p.I129L	Olfr313	0	No read
chr11	58817296	NM_146536:c.T287C:p.V96A	Olfr313	0	No read
chr11	58817682	NM_146536:c.T673C:p.C225R	Olfr313	0	No read
chr11	58841500	NM_146537:c.A385C:p.I129L	Olfr311	0	No read
chr11	58841402	NM_146537:c.T287C:p.V96A	Olfr311	0	No read
chr11	56040278	NM_153079:c.A606G:p.I202M	Nmur2	0	No read
chr3	75112200	NM_172515:c.A202G:p.I68V	Zbbx	0	No read
chr3	75071716	NM_172515:c.T1423G:p.S475A	Zbbx	0	No read
chr1	100383536	NM_172851:c.A2866C:p.N956H	Cntnap5b	0	No read
chr11	67742303	NM_175681:c.A703G:p.T235A	Glp2r	0	No read
chr11	67741059	NM_175681:c.A841G:p.I281V	Glp2r	0	No read
chr6	97014438	NM_177233:c.A49G:p.T17A	Fam19a4	0	No read
chr18	84637835	NM_177450:c.A208G:p.I70V	Cndp1	0	No read
chr8	43141036	NM_177742:c.T357G:p.I119M	Triml1	0	No read
chr2	120185286	NM_177845:c.A776G:p.Q259R	Pla2g4e	0	No read
chr4	112626075	NM_177865:c.A676C:p.S226R	Skint2	0	No read
chr4	112616570	NM_177865:c.G48C:p.Q16H	Skint2	0	No read
chr4	112647122	NM_177865:c.G941C:p.R314T	Skint2	0	No read
chr3	83046662	NM_181849:c.A268G:p.T90A	Fgb	0	No read
chr3	38887977	NM_183221:c.T1018C:p.F340L	Fat4	0	No read
chr3	38981592	NM_183221:c.T9392C:p.I3131T	Fat4	0	No read
chr4	144196422	NM_198661:c.T1256C:p.V419A	Oog2	0	No read
chr4	144159411	NM_201258:c.A616G:p.I206V	Oog3	0	No read
chr4	144158086	NM_201258:c.C1279G:p.L427V	Oog3	0	No read
chr11	58581657	NM_207153:c.G812C:p.S271T	Olfr325	0	No read
chr11	58683989	NM_207230:c.T115C:p.F39L	Olfr320	0	No read
chr11	58684722	NM_207230:c.T848C:p.L283P	Olfr320	0	No read
chr3	84595078	NM_207278:c.A1301C:p.Q434P	Tigd4	0	No read
chr3	84595297	NM_207278:c.T1520C:p.I507T	Tigd4	0	No read
chr3	93796869	NM_207272:c.A472C:p.I158L	Tdpoz4	0.0933576	No read
chr3	93796929	NM_207272:c.G532C:p.V178L	Tdpoz4	0.0933576	No read
chr16	32754181	NM_080457:c.G4054C:p.A1352P	Muc4	0.0501905	No read
chr16	32756126	NM_080457:c.T5999C:p.I2000T	Muc4	0.0501905	No read
chr18	37343520	NM_053132:c.T1708C:p.S570P	Pcdhb7	0.0263013	No read
chr8	93108548	NM_007954:c.T932G:p.I311S	Ces1c	0.0175469	No read
chr2	76291232	NM_001081033:c.T1004G:p.I335S	Pde11a	0.0109248	No read
chr13	24694125	NM_001080381:c.A882C:p.E294D	Fam65b	0.00982811	No read
chr14	45135842	NM_172597:c.A2326G:p.S776G	Txndc16	0.00757954	No read
chr1	174217930	NM_011465:c.G4653C:p.E1551D	Spta1	0.00709754	No read
chr12	117880548	NM_010060:c.T12982G:p.L4328V	Dnah11	6.05645e-11	No read
chr1	175812110	NM_029453:c.A3174C:p.K1058N	Wdr64	0	No read
chr8	21135487	NM_001177485:c.T266C:p.M89T	Gm15284	0	No read
chr9	39600563	NM_001199556:c.T151G:p.F51V	AW551984	0	No read
chr4	144786428	NM_001126316:c.C100G:p.P34A	Gm438	0	No read
chr9	116636424	NM_178660:c.T929G:p.I310S	Rbms3	0	No read
chrX	124132491	NM_001100616:c.A968G:p.K323R	Vmn2r121	0	No read
chr4	113731031	NM_001167876:c.A2179G:p.N727D	Skint5	0	No read
chr4	113995611	NM_001167876:c.T47G:p.F16C	Skint5	0	No read
chrX	150654472	NM_001002272:c.T1188G:p.D396E	Tro	0	No read
chr14	51455967	NM_009486:c.A773C:p.K258T	Vmn2r89	0	No read
chr7	23541323	NM_001166842:c.G604C:p.A202P	Vmn1r168	0	No read
chr1	173215965	NM_146881:c.T313C:p.Y105H	Olfr1404	0	No read
chr4	145292746	NM_009401:c.A518G:p.Q173R	Tnfrsf8	0	No read
chr18	58612344	NM_001081072:c.G1849C:p.V617L	Slc27a6	0	No read
chr1	174069538	NM_146718:c.A239C:p.K80T	Olfr430	0	No read
chr3	38983832	NM_183221:c.A11632C:p.T3878P	Fat4	0	No read
chr4	112809158	NM_001103199:c.A3469G:p.T1157A	Skint6	0	No read
chr11	58841258	NM_146537:c.T143C:p.I48T	Olfr311	0	No read
chr8	21963667	NM_001081662:c.T1037C:p.F346S	Fam90a1a	0	No read
chr8	21963624	NM_001081662:c.T994C:p.Y332H	Fam90a1a	0	No read
chr4	143949665	NM_001126315:c.A868G:p.N290D	Pramef25	0.0306394	No read
chr18	46894943	NM_029008:c.T2650C:p.S884P	Lvrn	0.0191871	No read
chr4	156218333	NM_172417:c.A1333C:p.T445P	Perm1	0.135387	No read
chr4	156217658	NM_172417:c.T658C:p.S220P	Perm1	0.135387	No read
chr8	4214382	NM_207203:c.A1283G:p.E428G	Prr36	0.72995	No read
chr1	91088691	NM_008515:c.T433C:p.S145P	Lrrfip1	53.6248	No read
chr2	121164834	NM_178889:c.A1207G:p.N403D	Zscan29	4.28929	No read
chr6	130301191	NM_010646:c.T508G:p.F170V	Klra12	0.449952	No read
chr11	72550037	NM_029932:c.A172G:p.I58V	Spns3	0.372965	No read
chr11	72550160	NM_029932:c.A49G:p.S17G	Spns3	0.372965	No read
chr2	121305190	NM_001173506:c.G5772C:p.Q1924H	Map1a	0.212932	No read
chr6	135237576	NM_001080552:c.A934G:p.T312A	Gsg1	0.167288	No read
chr4	155863172	NM_031872:c.A163G:p.T55A	Tas1r3	0.148773	No read
chr3	96647091	NM_001081053:c.T64C:p.S22P	Itga10	0.122037	No read
chr6	129872332	NM_133203:c.A278G:p.N93S	Klra17	0.116531	No read
chr3	129858370	NM_007686:c.T689C:p.L230P	Cfi	0.10769	No read
chr3	93073953	NM_001177694:c.G433C:p.V145L	Gm4858	0.0967921	No read
chr3	93074052	NM_001177694:c.G532C:p.V178L	Gm4858	0.0967921	No read
chr3	93073947	NM_001177694:c.T427C:p.F143L	Gm4858	0.0967921	No read
chr3	93074131	NM_001177694:c.T611C:p.V204A	Gm4858	0.0967921	No read
chr3	93074274	NM_001177694:c.T754C:p.S252P	Gm4858	0.0967921	No read
chr3	93074431	NM_001177694:c.T911C:p.I304T	Gm4858	0.0967921	No read
chr3	93074446	NM_001177694:c.T926C:p.I309T	Gm4858	0.0967921	No read
chr3	121235184	NM_178936:c.C53G:p.T18S	Tmem56	0.0965954	No read
chr11	58220125	NM_019440:c.A641C:p.H214P	Irgm2	0.0874611	No read
chr11	58219912	NM_019440:c.T428C:p.I143T	Irgm2	0.0874611	No read
chr11	58219954	NM_019440:c.T470C:p.L157S	Irgm2	0.0874611	No read
chr4	140746290	NM_011061:c.A1835G:p.H612R	Padi4	0.0846172	No read
chr4	119339833	NM_001270435:c.A1220G:p.N407S	Ccdc30	0.0846015	No read
chr4	119381246	NM_028698:c.T31G:p.Y11D	Ccdc30	0.0846015	No read
chr6	130226528	NM_014194:c.A475G:p.N159D	Klra7	0.0785536	No read
chr3	96805720	NM_001163496:c.A227G:p.N76S	Cd160	0.076738	No read
chr11	100629581	NM_177790:c.A1010G:p.N337S	Zfp385c	0.0706888	No read
chr1	133680569	NM_001159649:c.A433G:p.N145D	Lax1	0.0695875	No read
chr6	130333171	NM_010648:c.A385G:p.K129E	Klra3	0.061921	No read
chr6	130330232	NM_010648:c.A451G:p.S151G	Klra3	0.061921	No read
chr6	130330148	NM_010648:c.C535G:p.L179V	Klra3	0.061921	No read
chr7	144411225	NM_001081370:c.T2569C:p.S857P	Shank2	0.056777	No read
chr18	37322288	NM_053130:c.G1720C:p.V574L	Pcdhb5	0.0521798	No read
chr2	119759668	NM_203345:c.A76G:p.T26A	Ltk	0.0472706	No read
chr8	3688174	NM_001253745:c.A325G:p.K109E	Fcer2a	0.0470404	No read
chr9	78680910	NM_153098:c.T2219C:p.V740A	Cd109	0.0384822	No read
chr4	118666264	NM_146315:c.T746C:p.I249T	Olfr62	0.0377566	No read
chr11	58187802	NM_001135115:c.T44C:p.M15T	Gm12250	0.0346675	No read
chr16	44485793	NM_172506:c.A3152G:p.Q1051R	Boc	0.0343339	No read
chr4	150143070	NM_019741:c.T1345C:p.F449L	Slc2a5	0.0333248	No read
chr6	128491195	NM_007376:c.A3128G:p.H1043R	Pzp	0.0325533	No read
chr4	152128778	NM_019585:c.A32G:p.H11R	Espn	0.0308045	No read
chr6	136840191	NM_178776:c.T428C:p.M143T	BC049715	0.0302178	No read
chr6	136840479	NM_178776:c.T716C:p.F239S	BC049715	0.0302178	No read
chr8	122620349	NM_001007462:c.A716G:p.N239S	Pabpn1l	0.0301243	No read
chr14	69174713	NM_010920:c.T329C:p.M110T	Nkx2-6	0.029756	No read
chr2	118792443	NM_170593:c.T3655C:p.S1219P	Disp2	0.0294139	No read
chr3	87385732	NM_178165:c.T695C:p.L232P	Fcrl1	0.0289987	No read
chr4	43938905	NM_016678:c.A2270C:p.K757T	Reck	0.0274348	No read
chr18	34596099	NM_177773:c.A178G:p.K60E	4933408B17Rik	0.0267037	No read
chr8	4523710	NM_026058:c.T1112C:p.V371A	Cers4	0.0250817	No read
chr4	148112777	NM_027426:c.A562G:p.T188A	Draxin	0.0240781	No read
chr4	148115747	NM_027426:c.C245G:p.T82S	Draxin	0.0240781	No read
chr4	148115627	NM_027426:c.C365G:p.A122G	Draxin	0.0240781	No read
chr8	3748870	NM_133238:c.C37G:p.R13G	Cd209a	0.0223034	No read
chr4	146535535	NM_001243139:c.G145C:p.V49L	Gm13247	0.0210214	No read
chr4	146536957	NM_001243139:c.T338C:p.F113S	Gm13247	0.0210214	No read
chr5	103629226	NM_029415:c.A7G:p.T3A	Slc10a6	0.0199757	No read
chr1	90828130	NM_001243008:c.A436G:p.I146V	Col6a3	0.0198121	No read
chr1	90830160	NM_001243008:c.A71G:p.H24R	Col6a3	0.0198121	No read
chr1	90775615	NM_001243009:c.A7408G:p.I2470V	Col6a3	0.0198121	No read
chr4	141092188	NM_177867:c.G203C:p.R68P	Spata21	0.0197754	No read
chr4	118893387	NM_146334:c.G303C:p.W101C	Olfr1330	0.0188783	No read
chr4	118893377	NM_146334:c.T293C:p.V98A	Olfr1330	0.0188783	No read
chr11	83017241	NM_001167743:c.A475G:p.K159E	Slfn8	0.0184102	No read
chr11	83016971	NM_001167743:c.A745G:p.K249E	Slfn8	0.0184102	No read
chr11	83016811	NM_001167743:c.A905G:p.E302G	Slfn8	0.0184102	No read
chr11	83016662	NM_001167743:c.T1054G:p.F352V	Slfn8	0.0184102	No read
chr11	83013494	NM_001167743:c.T1069G:p.S357A	Slfn8	0.0184102	No read
chr11	83003749	NM_181545:c.C2063G:p.A688G	Slfn8	0.0184102	No read
chr11	83003448	NM_181545:c.C2364G:p.D788E	Slfn8	0.0184102	No read
chr11	83003651	NM_181545:c.T2161G:p.S721A	Slfn8	0.0184102	No read
chr4	143851915	NM_177571:c.A744C:p.E248D	Gm13103	0.0176103	No read
chr18	37334659	NM_053131:c.T632C:p.I211T	Pcdhb6	0.0163435	No read
chr8	110030320	NM_011998:c.A661G:p.M221V	Chst4	0.0159994	No read
chr6	128674032	NM_053165:c.A274C:p.S92R	Clec2h	0.0147102	No read
chr4	152028719	NM_031867:c.A1876G:p.K626E	Tas1r1	0.0139855	No read
chr6	129098372	NM_153506:c.A205G:p.T69A	Clec2e	0.0139314	No read
chr6	129095047	NM_153506:c.A368G:p.H123R	Clec2e	0.0139314	No read
chr6	129093446	NM_153506:c.A611G:p.N204S	Clec2e	0.0139314	No read
chr4	154986565	NM_175556:c.A3356G:p.Q1119R	Plch2	0.0134704	No read
chr11	99540111	NM_001039666:c.A811G:p.N271D	Krt40	0.0127481	No read
chr1	135124457	NM_007955:c.A1006G:p.I336V	Ptprv	0.0098918	No read
chr1	135126579	NM_007955:c.A104G:p.E35G	Ptprv	0.0098918	No read
chr1	135123752	NM_007955:c.A1477G:p.S493G	Ptprv	0.0098918	No read
chr1	135111440	NM_007955:c.A3914G:p.H1305R	Ptprv	0.0098918	No read
chr1	135114633	NM_007955:c.C3374G:p.P1125R	Ptprv	0.0098918	No read
chr18	61505759	NM_177828:c.C918G:p.H306Q	Arhgef37	0.00954651	No read
chr18	60579399	NM_133363:c.A383G:p.H128R	Myoz3	0.00906364	No read
chr18	60579093	NM_133363:c.T412G:p.S138A	Myoz3	0.00906364	No read
chr2	121024754	NM_013513:c.A1349G:p.K450R	Epb4.2	0.0088575	No read
chr2	121024519	NM_013513:c.C1584G:p.S528R	Epb4.2	0.0088575	No read
chr3	107471253	NM_172271:c.T2103G:p.D701E	Slc6a17	0.00713785	No read
chr4	148272323	NM_001083342:c.A79G:p.I27V	Ptchd2	0.0068608	No read
chr11	71122973	NM_001004142:c.A1450G:p.S484G	Nlrp1a	0.00630635	No read
chr11	71122715	NM_001004142:c.A1708G:p.I570V	Nlrp1a	0.00630635	No read
chr11	71099616	NM_001004142:c.A2809G:p.I937V	Nlrp1a	0.00630635	No read
chr11	71122698	NM_001004142:c.C1725G:p.D575E	Nlrp1a	0.00630635	No read
chr11	71092397	NM_001004142:c.T3388G:p.S1130A	Nlrp1a	0.00630635	No read
chr11	71123922	NM_001004142:c.T501G:p.H167Q	Nlrp1a	0.00630635	No read
chr11	59063576	NM_001171512:c.A11179G:p.K3727E	Obscn	0.00573547	No read
chr11	59063474	NM_001171512:c.A11281G:p.T3761A	Obscn	0.00573547	No read
chr11	59052613	NM_001171512:c.A12709G:p.M4237V	Obscn	0.00573547	No read
chr11	59041775	NM_001171512:c.A14605G:p.I4869V	Obscn	0.00573547	No read
chr11	59112554	NM_001171512:c.A3917G:p.E1306G	Obscn	0.00573547	No read
chr11	59103514	NM_001171512:c.A4541G:p.H1514R	Obscn	0.00573547	No read
chr11	59099929	NM_001171512:c.A4817G:p.H1606R	Obscn	0.00573547	No read
chr11	59086701	NM_001171512:c.A5572G:p.R1858G	Obscn	0.00573547	No read
chr11	59054826	NM_001171512:c.C12558G:p.D4186E	Obscn	0.00573547	No read
chr11	59039150	NM_001171512:c.C15238G:p.P5080A	Obscn	0.00573547	No read
chr11	59062189	NM_199152:c.A12287G:p.K4096R	Obscn	0.00573547	No read
chr11	59054218	NM_199152:c.A13973G:p.E4658G	Obscn	0.00573547	No read
chr11	59053825	NM_199152:c.A14042G:p.K4681R	Obscn	0.00573547	No read
chr11	59042950	NM_199152:c.A16087G:p.T5363A	Obscn	0.00573547	No read
chr11	59129756	NM_199152:c.A2461G:p.T821A	Obscn	0.00573547	No read
chr11	59090747	NM_199152:c.A5444G:p.H1815R	Obscn	0.00573547	No read
chr11	59013188	NM_199152:c.C21959G:p.T7320S	Obscn	0.00573547	No read
chr2	121374739	NM_080459:c.A2810G:p.D937G	Strc	0.00523206	No read
chr2	121377453	NM_080459:c.C1436G:p.P479R	Strc	0.00523206	No read
chr11	87875134	NM_007946:c.A161G:p.H54R	Epx	0.00386878	No read
chr6	130025168	NM_008464:c.A52G:p.R18G	Klra6	0.00307771	No read
chr18	65305660	NM_001037294:c.A4062G:p.I1354M	Alpk2	0.00103231	No read
chr18	65350143	NM_001037294:c.A793G:p.T265A	Alpk2	0.00103231	No read
chr11	87776294	NM_172449:c.A3391C:p.M1131L	Bzrap1	0.000981258	No read
chr6	128545065	NM_001001179:c.A3793G:p.I1265V	BC048546	0	No read
chr4	143789414	NM_001007077:c.G13C:p.G5R	Gm13023	0	No read
chr4	118869176	NM_001011856:c.A394C:p.S132R	Olfr1331	0	No read
chr4	118917037	NM_001011870:c.A429G:p.I143M	Olfr1329	0	No read
chr3	93203271	NM_001013804:c.G2605C:p.E869Q	Flg2	0	No read
chr3	93214653	NM_001013804:c.G4129C:p.E1377Q	Flg2	0	No read
chr3	93214722	NM_001013804:c.G4198C:p.G1400R	Flg2	0	No read
chr6	129775832	NM_001014997:c.C9G:p.D3E	Gm156	0	No read
chr4	141433271	NM_001033374:c.A250G:p.M84V	Gm694	0	No read
chr4	141433427	NM_001033374:c.A94G:p.M32V	Gm694	0	No read
chr4	141433445	NM_001033374:c.T76G:p.S26A	Gm694	0	No read
chr1	91153385	NM_001033408:c.G1294C:p.A432P	Rbm44	0	No read
chr1	91153502	NM_001033408:c.G1411C:p.A471P	Rbm44	0	No read
chr1	91153945	NM_001033408:c.T1621C:p.C541R	Rbm44	0	No read
chr1	91162400	NM_001033408:c.T2134C:p.S712P	Rbm44	0	No read
chr1	91167011	NM_001033408:c.T2699C:p.I900T	Rbm44	0	No read
chr11	62847292	NM_001033669:c.G11C:p.R4T	Fbxw10	0	No read
chr3	121671318	NM_001033814:c.T2C:p.M1T	4930432M17Rik	0	No read
chr11	84156231	NM_001037932:c.A421G:p.T141A	Gm11437	0	No read
chr6	136831649	NM_001039558:c.A226G:p.I76V	Smco3	0	No read
chr6	136831297	NM_001039558:c.A578G:p.K193R	Smco3	0	No read
chr4	143726758	NM_001085412:c.G435C:p.Q145H	Gm13078	0	No read
chr4	143726170	NM_001085412:c.T170C:p.V57A	Gm13078	0	No read
chr2	122524809	NM_001085518:c.A1666C:p.T556P	Gm14085	0	No read
chr2	122494330	NM_001085518:c.T382C:p.F128L	Gm14085	0	No read
chr4	143991490	NM_001085540:c.A1382G:p.H461R	Pramef17	0	No read
chr3	59751909	NM_001101531:c.T782C:p.V261A	Gm5538	0	No read
chr6	130126237	NM_001101620:c.T188G:p.V63G	Klra8	0	No read
chr6	130122119	NM_001101620:c.T480G:p.N160K	Klra8	0	No read
chr17	23291539	NM_001102584:c.A1966G:p.T656A	Vmn2r114	0	No read
chr4	112899987	NM_001103199:c.A2176G:p.R726G	Skint6	0	No read
chr17	23345222	NM_001104579:c.T367C:p.Y123H	Vmn2r115	0	No read
chr17	23388899	NM_001104580:c.A1440C:p.K480N	Vmn2r116	0	No read
chr17	23478310	NM_001104581:c.A407G:p.K136R	Vmn2r117	0	No read
chr17	23479546	NM_001104581:c.T52G:p.S18A	Vmn2r117	0	No read
chr11	94757466	NM_001105561:c.A298G:p.N100D	Gm11545	0	No read
chr4	106720924	NM_001126487:c.A556G:p.I186V	Mroh7	0	No read
chr4	141391435	NM_001146307:c.T1138G:p.S380A	Clcnka	0	No read
chr6	128619135	NM_001159902:c.A143G:p.Y48C	Klrb1a	0	No read
chr6	128619147	NM_001159902:c.T131G:p.I44R	Klrb1a	0	No read
chr11	102046932	NM_001160713:c.T455C:p.V152A	Cd300lg	0	No read
chr11	99837717	NM_001195383:c.A299G:p.Y100C	2300003K06Rik	0	No read
chr6	129401547	NM_001204239:c.T140C:p.F47S	Clec1b	0	No read
chr3	96442139	NM_001256180:c.T13G:p.F5V	BC107364	0	No read
chr1	39336044	NM_008719:c.T1442C:p.L481P	Npas2	0	No read
chr3	129810593	NM_009102:c.A832G:p.I278V	Rrh	0	No read
chr11	102888710	NM_010277:c.C1260G:p.D420E	Gfap	0	No read
chr6	130188672	NM_010651:c.A379G:p.N127D	Klra9	0	No read
chr6	130182457	NM_010651:c.A592G:p.S198G	Klra9	0	No read
chr6	130191297	NM_010651:c.A5G:p.N2S	Klra9	0	No read
chr6	130179013	NM_010651:c.A778G:p.K260E	Klra9	0	No read
chr6	130185592	NM_010651:c.C480G:p.N160K	Klra9	0	No read
chr6	130188772	NM_010651:c.T279G:p.S93R	Klra9	0	No read
chr11	72359771	NM_011569:c.A98G:p.Q33R	Tekt1	0	No read
chr4	43820407	NM_019474:c.A953G:p.Q318R	Olfr156	0	No read
chr4	141408582	NM_019701:c.A1291G:p.I431V	Clcnkb	0	No read
chr2	122124662	NM_026251:c.A1027G:p.K343E	Patl2	0	No read
chr6	136857168	NM_026639:c.A76G:p.T26A	Art4	0	No read
chr6	136919892	NM_026983:c.A311G:p.N104S	Erp27	0	No read
chr3	98162249	NM_027665:c.A1397C:p.E466A	Adam30	0	No read
chr6	129376272	NM_027709:c.A751G:p.T251A	Clec12b	0	No read
chr6	129376242	NM_027709:c.A781G:p.I261V	Clec12b	0	No read
chr3	124412499	NM_027939:c.A1039G:p.S347G	1700006A11Rik	0	No read
chr11	99597981	NM_029351:c.C74G:p.T25S	Krtap9-3	0	No read
chr3	87257389	NM_030707:c.A829G:p.S277G	Fcrls	0	No read
chr1	133356457	NM_031192:c.A559C:p.K187Q	Ren2	0	No read
chr1	133358486	NM_031192:c.A766C:p.I256L	Ren2	0	No read
chr1	133358408	NM_031192:c.T688C:p.S230P	Ren2	0	No read
chr18	36932476	NM_054072:c.G2192C:p.G731A	Pcdha1	0	No read
chr11	87814297	NM_080420:c.A1210G:p.R404G	Lpo	0	No read
chr11	59176433	NM_080454:c.A1222G:p.S408G	Gjc2	0	No read
chr4	106485096	NM_080458:c.A874G:p.N292D	Bsnd	0	No read
chr15	85129718	NM_080470:c.A251G:p.Y84C	Smc1b	0	No read
chr11	46756150	NM_134248:c.G410C:p.R137T	Havcr1	0	No read
chr18	37020281	NM_138663:c.T52C:p.F18L	Pcdha12	0	No read
chr4	118726942	NM_146304:c.T694C:p.C232R	Olfr1340	0	No read
chr4	118782210	NM_146309:c.A374G:p.Q125R	Olfr1337	0	No read
chr4	118934830	NM_146399:c.A11G:p.E4G	Olfr1328	0	No read
chr4	118934606	NM_146399:c.A235G:p.M79V	Olfr1328	0	No read
chr4	118934736	NM_146399:c.T105G:p.I35M	Olfr1328	0	No read
chr11	87889447	NM_146411:c.A448G:p.I150V	Olfr462	0	No read
chr11	87914522	NM_146412:c.A383G:p.Q128R	Olfr464	0	No read
chr11	58551561	NM_146502:c.A677G:p.K226R	Olfr328	0	No read
chr11	58551340	NM_146502:c.A898G:p.M300V	Olfr328	0	No read
chr11	58529525	NM_146879:c.A460G:p.I154V	Olfr330	0	No read
chr11	58529638	NM_146879:c.T347G:p.F116C	Olfr330	0	No read
chr6	129056453	NM_153094:c.A643C:p.I215L	Klrb1f	0	No read
chr4	154865658	NM_172878:c.G1540C:p.E514Q	Ttc34	0	No read
chr4	154862214	NM_172878:c.T1043C:p.V348A	Ttc34	0	No read
chr4	154862270	NM_172878:c.T1099C:p.C367R	Ttc34	0	No read
chr4	154861214	NM_172878:c.T704C:p.I235T	Ttc34	0	No read
chr4	154861355	NM_172878:c.T845C:p.M282T	Ttc34	0	No read
chr4	150629577	NM_173774:c.T2210G:p.V737G	Slc45a1	0	No read
chr2	118711934	NM_177568:c.A2599G:p.T867A	Plcb2	0	No read
chr4	119468087	NM_177572:c.A1124G:p.Q375R	Rimkla	0	No read
chr2	122294092	NM_177610:c.A1133G:p.N378S	Duox2	0	No read
chr2	122291506	NM_177610:c.A1880G:p.H627R	Duox2	0	No read
chr3	36032907	NM_178418:c.T537G:p.F179L	Ccdc144b	0	No read
chr4	129578336	NM_182783:c.A40G:p.K14E	Fam167b	0	No read
chr8	18974986	NM_183039:c.A203G:p.N68S	Defb40	0	No read
chr4	118809520	NM_207703:c.A343G:p.S115G	Olfr1335	0	No read
chr4	118809704	NM_207703:c.C159G:p.I53M	Olfr1335	0	No read
chr4	143949707	NM_001126315:c.T826G:p.F276V	Pramef25	0.0306394	No read
chr5	24322176	NM_013569:c.C2744G:p.A915G	Kcnh2	0.184325	No read
chr11	99635014	NM_026807:c.C11G:p.S4C	Krtap4-2	0.109999	No read
chr1	85577329	NM_030194:c.T1301G:p.F434C	Sp110	0.0839399	No read
chr6	130218952	NM_014194:c.A752G:p.D251G	Klra7	0.0785536	No read
chr9	78367781	NM_025274:c.A238G:p.I80V	Dppa5a	0.0628673	No read
chr4	41602944	NM_175138:c.G446C:p.G149A	Dnaic1	0.0357237	No read
chr4	152128290	NM_019585:c.A304G:p.T102A	Espn	0.0308045	No read
chr18	37342219	NM_053132:c.A407C:p.H136P	Pcdhb7	0.0263013	No read
chr4	146536937	NM_001243139:c.A318C:p.Q106H	Gm13247	0.0210214	No read
chr3	87446463	NM_001113238:c.T850C:p.Y284H	Fcrl5	0.0205893	No read
chr7	27031137	NM_133657:c.A526C:p.T176P	Cyp2a12	0.0196083	No read
chr11	83016902	NM_001167743:c.A814G:p.T272A	Slfn8	0.0184102	No read
chr11	71123094	NM_001004142:c.T1329G:p.D443E	Nlrp1a	0.00630635	No read
chr11	71124032	NM_001004142:c.A391G:p.K131E	Nlrp1a	0.00630635	No read
chr18	60299979	NM_001101475:c.T133C:p.Y45H	F830016B08Rik	0	No read
chr4	143437576	NM_173773:c.A1168G:p.R390G	Oog4	0	No read
chr5	15032879	NM_182957:c.T60G:p.D20E	Gm17019	0	No read
chr2	23245101	NM_027635:c.A921C:p.E307D	4931423N10Rik	0	No read
chr5	107433668	NM_027599:c.A862C:p.S288R	Lpcat2b	0	No read
chr18	21572740	NM_001081403:c.T1123G:p.F375V	Klhl14	0	No read
chr2	168268821	NM_001081134:c.A422G:p.E141G	Kcng1	0	No read
chr9	19920740	NM_146339:c.T530C:p.F177S	Olfr77	0	No read
chr3	55049816	NM_007628:c.T623G:p.V208G	Ccna1	0	No read
chr6	56956666	NM_134176:c.A154C:p.M52L	Vmn1r4	0	No read
chr6	136328605	NM_001142734:c.C63G:p.D21E	Gm8994	0.313261	No read
chr12	87876954	NM_001122662:c.A370G:p.R124G	Gm2016	0.287247	No read
chr11	73115640	NM_008399:c.A1133G:p.H378R	Itgae	0.160283	No read
chr11	73134127	NM_172944:c.C3083G:p.S1028W	Itgae	0.160283	No read
chr12	52796006	NM_198111:c.A136G:p.K46E	Akap6	0.133179	No read
chr12	52887389	NM_198111:c.A1663G:p.T555A	Akap6	0.133179	No read
chr12	52937213	NM_198111:c.A2539G:p.I847V	Akap6	0.133179	No read
chr12	53142201	NM_198111:c.C6397G:p.P2133A	Akap6	0.133179	No read
chr3	93796923	NM_207272:c.A526G:p.N176D	Tdpoz4	0.0933576	No read
chr3	93796969	NM_207272:c.C572G:p.S191C	Tdpoz4	0.0933576	No read
chr4	107293874	NM_007860:c.A556C:p.M186L	Dio1	0.0784331	No read
chr4	107293757	NM_007860:c.T673C:p.C225R	Dio1	0.0784331	No read
chr6	106618400	NM_001109751:c.A1477G:p.I493V	Cntn4	0.0615388	No read
chr6	129656849	NM_001098669:c.G487C:p.A163P	Klrc2	0.0548413	No read
chr18	37321083	NM_053130:c.A515G:p.N172S	Pcdhb5	0.0521798	No read
chr18	37321502	NM_053130:c.A934G:p.K312E	Pcdhb5	0.0521798	No read
chr18	37320790	NM_053130:c.C222G:p.F74L	Pcdhb5	0.0521798	No read
chr18	37321577	NM_053130:c.T1009G:p.L337V	Pcdhb5	0.0521798	No read
chr18	37321643	NM_053130:c.T1075G:p.S359A	Pcdhb5	0.0521798	No read
chr18	37321688	NM_053130:c.T1120G:p.S374A	Pcdhb5	0.0521798	No read
chr4	141918815	NM_177868:c.T2830C:p.S944P	Fhad1	0.0472127	No read
chr14	65619584	NM_001195674:c.A1181G:p.Q394R	Nuggc	0.0366389	No read
chr14	65641299	NM_001195674:c.A2017G:p.K673E	Nuggc	0.0366389	No read
chr14	65648251	NM_001195674:c.A2374G:p.S792G	Nuggc	0.0366389	No read
chr14	65611228	NM_001195674:c.A625G:p.T209A	Nuggc	0.0366389	No read
chr14	65613589	NM_001195674:c.A955G:p.K319E	Nuggc	0.0366389	No read
chr14	65648291	NM_001195674:c.C2414G:p.A805G	Nuggc	0.0366389	No read
chr18	61989408	NM_172628:c.A1239G:p.I413M	Sh3tc2	0.033453	No read
chr11	82960679	NM_183201:c.A1801G:p.N601D	Slfn5	0.0317445	No read
chr11	58597530	NM_001011743:c.A139G:p.I47V	Olfr324	0.0308236	No read
chr11	58597665	NM_001011743:c.A274G:p.S92G	Olfr324	0.0308236	No read
chr11	58597950	NM_001011743:c.A559G:p.S187G	Olfr324	0.0308236	No read
chr18	37402200	NM_053134:c.A1246G:p.M416V	Pcdhb9	0.0304192	No read
chr18	37402419	NM_053134:c.A1465G:p.T489A	Pcdhb9	0.0304192	No read
chr18	37403437	NM_053134:c.A2483G:p.N828S	Pcdhb9	0.0304192	No read
chr18	37401511	NM_053134:c.A557G:p.Q186R	Pcdhb9	0.0304192	No read
chr18	37401921	NM_053134:c.A967G:p.I323V	Pcdhb9	0.0304192	No read
chr18	37402486	NM_053134:c.C1532G:p.T511R	Pcdhb9	0.0304192	No read
chr18	37401258	NM_053134:c.T304G:p.L102V	Pcdhb9	0.0304192	No read
chr6	122606733	NM_008108:c.G674C:p.R225P	Gdf3	0.0301959	No read
chr4	144362478	NM_001034101:c.A365G:p.E122G	Gm13119	0.0192404	No read
chr11	71181959	NM_001162414:c.A1057C:p.I353L	Nlrp1b	0.0183259	No read
chr11	71181944	NM_001162414:c.A1072C:p.I358L	Nlrp1b	0.0183259	No read
chr11	71168876	NM_001162414:c.A2268C:p.Q756H	Nlrp1b	0.0183259	No read
chr11	71168841	NM_001162414:c.A2303C:p.D768A	Nlrp1b	0.0183259	No read
chr11	71182024	NM_001162414:c.A992C:p.N331T	Nlrp1b	0.0183259	No read
chr11	71181510	NM_001162414:c.G1506C:p.K502N	Nlrp1b	0.0183259	No read
chr11	71182544	NM_001162414:c.G472C:p.E158Q	Nlrp1b	0.0183259	No read
chr11	71181799	NM_001162414:c.T1217C:p.I406T	Nlrp1b	0.0183259	No read
chr11	71182322	NM_001162414:c.T694C:p.Y232H	Nlrp1b	0.0183259	No read
chr3	126364943	NM_173451:c.A170G:p.K57R	Arsj	0.0166165	No read
chr18	37356873	NM_053133:c.A1603G:p.R535G	Pcdhb8	0.016185	No read
chr18	37357023	NM_053133:c.A1753G:p.I585V	Pcdhb8	0.016185	No read
chr18	37355743	NM_053133:c.A473G:p.Q158R	Pcdhb8	0.016185	No read
chr18	37355833	NM_053133:c.A563G:p.D188G	Pcdhb8	0.016185	No read
chr18	37356042	NM_053133:c.A772G:p.N258D	Pcdhb8	0.016185	No read
chr18	37355349	NM_053133:c.A79G:p.S27G	Pcdhb8	0.016185	No read
chr18	37357368	NM_053133:c.C2098G:p.L700V	Pcdhb8	0.016185	No read
chr18	37355997	NM_053133:c.T727G:p.L243V	Pcdhb8	0.016185	No read
chr18	37356114	NM_053133:c.T844G:p.F282V	Pcdhb8	0.016185	No read
chr18	37301937	NM_053128:c.A955G:p.I319V	Pcdhb3	0.0161703	No read
chr18	37302220	NM_053128:c.T1238G:p.I413S	Pcdhb3	0.0161703	No read
chr4	144271474	NM_001085418:c.A1198C:p.K400Q	Pramel5	0.0148071	No read
chr4	144271330	NM_001085418:c.G1342C:p.A448P	Pramel5	0.0148071	No read
chr11	89440736	NM_001080933:c.T1496C:p.L499P	Ankfn1	0.0142023	No read
chr11	89526515	NM_001080933:c.T269C:p.V90A	Ankfn1	0.0142023	No read
chr11	89505325	NM_001080933:c.T593C:p.F198S	Ankfn1	0.0142023	No read
chr8	124591736	NM_023709:c.A340G:p.T114A	Capn9	0.0135501	No read
chr6	138043412	NM_177787:c.T922C:p.F308L	Slc15a5	0.0127738	No read
chr11	89392081	NM_172534:c.G739C:p.A247P	4932411E22Rik	0.0117275	No read
chr18	37413217	NM_053135:c.A1345G:p.T449A	Pcdhb10	0.0109535	No read
chr11	62787969	NM_138949:c.T131C:p.V44A	Zfp286	0.0103152	No read
chr6	92050431	NM_172731:c.A2627G:p.Q876R	Fgd5	0.00714896	No read
chr2	124660284	NM_172537:c.C1687G:p.P563A	Sema6d	0.00648689	No read
chr18	37309763	NM_053129:c.A2125G:p.M709V	Pcdhb4	0.00549352	No read
chr18	37308467	NM_053129:c.A829G:p.I277V	Pcdhb4	0.00549352	No read
chr6	90346654	NM_144940:c.A980G:p.H327R	Uroc1	0.00458158	No read
chr6	103711153	NM_007697:c.T2953G:p.S985A	Chl1	0.00385509	No read
chr9	97454725	NM_022319:c.A2698C:p.N900H	Clstn2	0.00233112	No read
chr11	73240601	NM_001001445:c.C964G:p.P322A	Trpv1	0	No read
chr8	21703536	NM_001007582:c.A67C:p.K23Q	AY761184	0	No read
chr11	58786947	NM_001011760:c.A712G:p.T238A	Olfr314	0	No read
chr11	58757704	NM_001011818:c.C38G:p.T13S	Olfr316	0	No read
chr11	58831669	NM_001011819:c.A514G:p.I172V	Olfr312	0	No read
chr8	21055189	NM_001012307:c.A109G:p.K37E	Defa-rs7	0	No read
chr8	21191722	NM_001012307:c.A109G:p.K37E	Defa-rs7	0	No read
chr6	129703576	NM_001012520:c.T242C:p.V81A	Klri1	0	No read
chr8	27345047	NM_001013609:c.A602G:p.H201R	Tex24	0	No read
chr8	21734549	NM_001024225:c.A13G:p.I5V	Defa6	0	No read
chr8	21734682	NM_001024225:c.C146G:p.P49R	Defa6	0	No read
chr11	103612999	NM_001033434:c.A1614C:p.K538N	Gm884	0	No read
chr11	103613691	NM_001033434:c.A922C:p.I308L	Gm884	0	No read
chr1	192505573	NM_001038607:c.A2341G:p.M781V	Kcnh1	0	No read
chr11	58651660	NM_001039047:c.A1445G:p.N482S	Trim58	0	No read
chr11	58434832	NM_001045542:c.A128G:p.E43G	Gm12253	0	No read
chr14	68637442	NM_001048175:c.G785C:p.G262A	Adam28	0	No read
chr14	68609929	NM_001048175:c.T2116C:p.S706P	Adam28	0	No read
chr3	72891489	NM_001081137:c.A5225C:p.N1742T	Sis	0	No read
chr4	144622766	NM_001081248:c.A592G:p.T198A	Gm13177	0	No read
chr4	144613773	NM_001081248:c.A67G:p.T23A	Gm13177	0	No read
chr4	144670116	NM_001085504:c.G1045C:p.V349L	Gm436	0	No read
chr4	144670414	NM_001085504:c.G747C:p.L249F	Gm436	0	No read
chr4	144670433	NM_001085504:c.T728C:p.L243P	Gm436	0	No read
chr4	144703521	NM_001085536:c.A897C:p.K299N	Gm13178	0	No read
chr4	144715468	NM_001085536:c.T212C:p.I71T	Gm13178	0	No read
chr4	144703933	NM_001085536:c.T485C:p.V162A	Gm13178	0	No read
chr4	111950094	NM_001100466:c.A976G:p.N326D	Skint8	0	No read
chrX	124128359	NM_001100616:c.G1963C:p.V655L	Vmn2r121	0	No read
chrX	124128367	NM_001100616:c.T1955C:p.I652T	Vmn2r121	0	No read
chr4	112021481	NM_001102662:c.A609G:p.I203M	Skint1	0	No read
chr4	112025516	NM_001102662:c.A756G:p.I252M	Skint1	0	No read
chr4	113238050	NM_001103199:c.A411C:p.E137D	Skint6	0	No read
chr4	112988906	NM_001103199:c.T2023C:p.S675P	Skint6	0	No read
chr3	83026233	NM_001111048:c.A19G:p.T7A	Fga	0	No read
chr4	144780496	NM_001126316:c.A318C:p.E106D	Gm438	0	No read
chr4	144780561	NM_001126316:c.T253C:p.S85P	Gm438	0	No read
chr4	111984837	NM_001142775:c.A901G:p.T301A	Skint7	0	No read
chr3	82058297	NM_001161796:c.T241C:p.S81P	Gucy1b3	0	No read
chr12	64473028	NM_001163271:c.A1663C:p.T555P	Fscb	0	No read
chr4	114194655	NM_001166027:c.A199G:p.N67D	Skint11	0	No read
chr4	114194549	NM_001166027:c.A93G:p.I31M	Skint11	0	No read
chr4	114191504	NM_001166027:c.C25G:p.P9A	Skint11	0	No read
chr4	114231732	NM_001166027:c.T722G:p.V241G	Skint11	0	No read
chr8	21655914	NM_001167790:c.C114G:p.D38E	Defa17	0	No read
chr4	113875989	NM_001167876:c.A1174C:p.I392L	Skint5	0	No read
chr4	113931776	NM_001167876:c.A859C:p.T287P	Skint5	0	No read
chr4	113763523	NM_001167876:c.G1951C:p.V651L	Skint5	0	No read
chr4	113940702	NM_001167876:c.G641C:p.S214T	Skint5	0	No read
chr4	113876016	NM_001167876:c.T1147C:p.S383P	Skint5	0	No read
chr8	21316292	NM_001170955:c.A187G:p.I63V	Gm15299	0	No read
chr8	21249885	NM_001177487:c.A124G:p.M42V	Gm15292	0	No read
chr6	136401716	NM_001201390:c.G115C:p.V39L	E330021D16Rik	0	No read
chr6	136401700	NM_001201390:c.T131C:p.V44A	E330021D16Rik	0	No read
chr2	181996145	NM_001205282:c.A1011G:p.I337M	Gm14496	0	No read
chr2	181996006	NM_001205282:c.A872G:p.Q291R	Gm14496	0	No read
chr14	68511273	NM_007402:c.G1524C:p.E508D	Adam7	0	No read
chr8	21326144	NM_007844:c.G206C:p.R69P	Defa-rs1	0	No read
chr8	21287556	NM_007850:c.C114G:p.D38E	Defa3	0	No read
chr3	129332323	NM_007934:c.A159C:p.Q53H	Enpep	0	No read
chr12	56612927	NM_008701:c.T133C:p.C45R	Nkx2-9	0	No read
chr14	68607518	NM_010082:c.A2319C:p.K773N	Adam28	0	No read
chr8	24665495	NM_010084:c.G507C:p.E169D	Adam18	0	No read
chr8	24665526	NM_010084:c.T476C:p.I159T	Adam18	0	No read
chr6	129677170	NM_010652:c.T442C:p.Y148H	Klrc1	0	No read
chr12	54068944	NM_013780:c.C2648G:p.A883G	Npas3	0	No read
chr6	129641419	NM_021378:c.T424C:p.Y142H	Klrc3	0	No read
chr1	188358012	NM_021408:c.A1291G:p.N431D	Ush2a	0	No read
chr1	188911520	NM_021408:c.A13078G:p.S4360G	Ush2a	0	No read
chr1	188626705	NM_021408:c.A6427G:p.T2143A	Ush2a	0	No read
chr1	188728723	NM_021408:c.C8180G:p.A2727G	Ush2a	0	No read
chr3	125708118	NM_022565:c.C1853G:p.P618R	Ndst4	0	No read
chr6	122707838	NM_028016:c.A56G:p.N19S	Nanog	0	No read
chr6	122707846	NM_028016:c.A64G:p.N22D	Nanog	0	No read
chr14	64109524	NM_028525:c.A146G:p.E49G	Prss52	0	No read
chr3	92825612	NM_028629:c.A130C:p.K44Q	Kprp	0	No read
chr3	92824289	NM_028629:c.T1453C:p.C485R	Kprp	0	No read
chr18	37295969	NM_053127:c.A994G:p.S332G	Pcdhb2	0	No read
chr3	83007950	NM_133862:c.C43G:p.L15V	Fgg	0	No read
chr11	65184592	NM_145136:c.T2089C:p.S697P	Myocd	0	No read
chr11	58625793	NM_146376:c.A252C:p.K84N	Olfr323	0	No read
chr11	58720353	NM_146501:c.A694C:p.K232Q	Olfr318	0	No read
chr11	58817061	NM_146536:c.A52G:p.I18V	Olfr313	0	No read
chr11	58817417	NM_146536:c.C408G:p.H136Q	Olfr313	0	No read
chr11	58841789	NM_146537:c.A674G:p.H225R	Olfr311	0	No read
chr11	58841523	NM_146537:c.C408G:p.H136Q	Olfr311	0	No read
chr3	75071754	NM_172515:c.T1385C:p.L462P	Zbbx	0	No read
chr1	100160052	NM_172851:c.A1339G:p.N447D	Cntnap5b	0	No read
chr1	99772792	NM_172851:c.A28G:p.I10V	Cntnap5b	0	No read
chr1	100478528	NM_172851:c.A3562G:p.M1188V	Cntnap5b	0	No read
chr1	100274554	NM_172851:c.C2067G:p.N689K	Cntnap5b	0	No read
chr11	67744947	NM_175681:c.T566C:p.V189A	Glp2r	0	No read
chr11	67741052	NM_175681:c.T848C:p.V283A	Glp2r	0	No read
chr11	43153305	NM_176999:c.A357G:p.I119M	Atp10b	0	No read
chr3	59936574	NM_177661:c.A688G:p.I230V	C130079G13Rik	0	No read
chr4	112765106	NM_177668:c.T79C:p.S27P	Skint10	0	No read
chr4	112711632	NM_177668:c.T887C:p.F296S	Skint10	0	No read
chr2	120244811	NM_177845:c.A97C:p.K33Q	Pla2g4e	0	No read
chr2	120244709	NM_177845:c.T199C:p.S67P	Pla2g4e	0	No read
chr4	112616577	NM_177865:c.A55G:p.T19A	Skint2	0	No read
chr4	112626033	NM_177865:c.A634G:p.I212V	Skint2	0	No read
chr4	112645444	NM_177865:c.A850G:p.I284V	Skint2	0	No read
chr4	112626066	NM_177865:c.C667G:p.Q223E	Skint2	0	No read
chr11	82936851	NM_178680:c.A2167G:p.S723G	Unc45b	0	No read
chr3	38887474	NM_183221:c.A515G:p.H172R	Fat4	0	No read
chr4	144194249	NM_198661:c.A251G:p.E84G	Oog2	0	No read
chr4	144160491	NM_201258:c.G58C:p.V20L	Oog3	0	No read
chr11	58581296	NM_207153:c.T451G:p.L151V	Olfr325	0	No read
chr11	58684788	NM_207230:c.T914G:p.M305R	Olfr320	0	No read
chr8	21162374	NM_207658:c.A55G:p.T19A	Defa22	0	No read
chr11	58666516	NM_207693:c.T956G:p.I319R	Olfr322	0	No read
chr18	37321299	NM_053130:c.A731G:p.N244S	Pcdhb5	0.0521798	No read
chrX	136709138	NM_146236:c.A329G:p.E110G	Tceal1	0.0312859	No read
chr4	41769518	NM_011336:c.A343C:p.N115H	Ccl27a	0.0240627	No read
chr2	126372170	NM_001080944:c.A2142C:p.E714D	Atp8b4	0.0209102	No read
chr15	11345510	NM_175501:c.T4636G:p.L1546V	Adamts12	0.0144606	No read
chr2	76735030	NM_028004:c.A59871C:p.K19957N	Ttn	0.00107177	No read
chr4	112815550	NM_001103199:c.G3225C:p.E1075D	Skint6	0	No read
chr7	85957239	NM_001105187:c.G898C:p.D300H	Vmn2r74	0	No read
chr8	21162350	NM_207658:c.A31G:p.I11V	Defa22	0	No read
chr16	38473887	NM_009855:c.A131G:p.K44R	Cd80	0	No read
chr7	86920767	NM_001105189:c.T492G:p.H164Q	Vmn2r78	0	No read
chrX	136928034	NM_027067:c.A671G:p.K224R	H2bfm	0	No read
chrX	124131223	NM_001100616:c.A1410C:p.Q470H	Vmn2r121	0	No read
chr4	113571630	NM_001167876:c.T3146C:p.L1049S	Skint5	0	No read
chr4	113691056	NM_001167876:c.T2431C:p.S811P	Skint5	0	No read
chr4	113995611	NM_001167876:c.T47C:p.F16S	Skint5	0	No read
chr15	82556235	NM_201360:c.A224G:p.Q75R	Cyp2d12	0	No read
chr3	15416845	NM_001002898:c.T422C:p.L141S	Sirpb1a	0	No read
chr3	37125831	NM_008366:c.T76C:p.S26P	Il2	0	No read
chr7	102909257	NM_147085:c.G581C:p.R194P	Olfr571	0	No read
chr5	27500180	NM_028561:c.A194C:p.E65A	Speer4b	0	No read
chr8	79989270	NM_020259:c.G1656C:p.L552F	Hhip	0	No read
chrX	107103255	NM_172435:c.T795G:p.S265R	P2ry10	0	No read
chr10	129768156	NM_146928:c.T659G:p.L220R	Olfr808	0	No read
chr5	26035943	NM_029376:c.G550C:p.E184Q	Speer4a	0	No read
chr8	21095906	NM_001177482:c.A145C:p.T49P	Gm14851	0	No read
chr4	112645403	NM_177865:c.C809G:p.T270S	Skint2	0	No read
chr8	21326849	NM_007844:c.T127C:p.S43P	Defa-rs1	0	No read
chr12	64472544	NM_001163271:c.G2147C:p.G716A	Fscb	0	No read
chr4	112809080	NM_001103199:c.G3547C:p.V1183L	Skint6	0	No read
chr4	112991250	NM_001103199:c.A1960C:p.T654P	Skint6	0	No read
chr11	58502403	NM_001011861:c.T152C:p.I51T	Olfr331	0	No read
chr11	58502461	NM_001011861:c.G94C:p.V32L	Olfr331	0	No read
chr11	58841974	NM_146537:c.A859G:p.I287V	Olfr311	0	No read
chr8	21961188	NM_001081662:c.A272G:p.Q91R	Fam90a1a	0	No read
chr8	21963454	NM_001081662:c.A824G:p.Q275R	Fam90a1a	0	No read
chr8	21963567	NM_001081662:c.A937G:p.N313D	Fam90a1a	0	No read
chr8	21963772	NM_001081662:c.C1142G:p.P381R	Fam90a1a	0	No read
chr4	143950955	NM_001126315:c.A53C:p.D18A	Pramef25	0.0306394	No read
chr4	143949020	NM_001126315:c.T1235C:p.M412T	Pramef25	0.0306394	No read
chr4	143950784	NM_001126315:c.T224C:p.L75P	Pramef25	0.0306394	No read
chr6	130157688	NM_001252149:c.G363C:p.E121D	Klra14-ps	0	No read
chr6	130152531	NM_001252149:c.T565C:p.C189R	Klra14-ps	0	No read
chr4	128946134	NM_172875:c.T949C:p.Y317H	Azin2	0.403365	No read
chr6	119962903	NM_001199084:c.A2872C:p.N958H	Wnk1	51.9147	No read
chr11	108519915	NM_029606:c.A1520G:p.E507G	Cep112	0.858486	No read
chr6	130364248	NM_016659:c.G761C:p.G254A	Klra1	0.777276	No read
chr6	128934451	NM_027562:c.A35G:p.N12S	Clec2g	0.603306	No read
chr11	72308650	NM_001037713:c.A497G:p.E166G	Xaf1	0.468791	No read
chr6	130301244	NM_010646:c.T455C:p.I152T	Klra12	0.449952	No read
chr4	150189129	NM_009802:c.A842C:p.Q281P	Car6	0.317856	No read
chr6	129903618	NM_008463:c.T586C:p.S196P	Klra5	0.209358	No read
chr6	120217554	NM_198884:c.G1009C:p.A337P	B4galnt3	0.192166	No read
chr3	129686216	NM_010113:c.G3160C:p.V1054L	Egf	0.146597	No read
chr7	25917370	NM_009999:c.A1235G:p.H412R	Cyp2b10	0.137161	No read
chr2	121109641	NM_001160424:c.A151C:p.K51Q	Tgm7	0.134905	No read
chr2	121109634	NM_001160424:c.T158C:p.I53T	Tgm7	0.134905	No read
chr6	129872305	NM_133203:c.T305C:p.L102P	Klra17	0.116531	No read
chr3	129861983	NM_007686:c.A916G:p.I306V	Cfi	0.10769	No read
chr1	150455167	NM_021400:c.T1754C:p.L585P	Prg4	0.10433	No read
chr3	93073810	NM_001177694:c.C290G:p.A97G	Gm4858	0.0967921	No read
chr11	69197496	NM_009661:c.T227C:p.V76A	Alox8	0.0942635	No read
chr8	13067750	NM_025834:c.T542G:p.I181S	Proz	0.0919498	No read
chr4	145622626	NM_001205101:c.A632G:p.K211R	Gm13212	0.0754182	No read
chr11	69128675	NM_011786:c.A413G:p.Q138R	Aloxe3	0.0659074	No read
chr4	120508090	NM_001159630:c.A950G:p.K317R	Scmh1	0.0635047	No read
chr11	58207118	NM_018738:c.C1114G:p.L372V	Igtp	0.0632013	No read
chr11	58206965	NM_018738:c.C961G:p.L321V	Igtp	0.0632013	No read
chr6	130330143	NM_010648:c.G540C:p.K180N	Klra3	0.061921	No read
chr2	118253294	NM_027759:c.T124C:p.S42P	Fsip1	0.0584716	No read
chr11	58970446	NM_031172:c.A776G:p.N259S	Trim17	0.0581997	No read
chr3	45399323	NM_001098172:c.A3104G:p.N1035S	Pcdh10	0.0532735	No read
chr18	37322196	NM_053130:c.A1628G:p.Q543R	Pcdhb5	0.0521798	No read
chr18	37322828	NM_053130:c.A2260G:p.M754V	Pcdhb5	0.0521798	No read
chr3	94364230	NM_001136117:c.A802G:p.S268G	C2cd4d	0.0511711	No read
chr3	103625583	NM_001276676:c.A1027G:p.I343V	Syt6	0.0503458	No read
chr2	119759316	NM_203345:c.T338C:p.V113A	Ltk	0.0472706	No read
chr8	3688596	NM_001253745:c.T194C:p.V65A	Fcer2a	0.0470404	No read
chr3	93443414	NM_001163098:c.A160G:p.I54V	Tchh	0.0465384	No read
chr18	80117170	NM_053117:c.A497G:p.Y166C	Pard6g	0.0393566	No read
chr6	136840106	NM_178776:c.A343G:p.R115G	BC049715	0.0302178	No read
chr3	87384839	NM_001136236:c.C304G:p.P102A	Fcrl1	0.0289987	No read
chr8	122856535	NM_007662:c.A76G:p.K26E	Cdh15	0.0273631	No read
chr4	152380504	NM_029216:c.C4651G:p.P1551A	Chd5	0.0269817	No read
chr18	37342705	NM_053132:c.A893G:p.Q298R	Pcdhb7	0.0263013	No read
chr2	121456097	NM_001025371:c.G158C:p.R53T	Serinc4	0.0259686	No read
chr4	143617341	NM_001126324:c.A1210G:p.N404D	Gm13083	0.0255141	No read
chr4	143617509	NM_001126324:c.T1378G:p.Y460D	Gm13083	0.0255141	No read
chr8	4523608	NM_026058:c.C1010G:p.T337R	Cers4	0.0250817	No read
chr11	74630054	NM_001013784:c.A181G:p.M61V	E130309D14Rik	0.0228931	No read
chr8	3748700	NM_133238:c.A106C:p.T36P	Cd209a	0.0223034	No read
chr4	143896882	NM_001085414:c.G721C:p.E241Q	Pramef6	0.0222524	No read
chr3	87444264	NM_001113238:c.A554G:p.K185R	Fcrl5	0.0205893	No read
chr3	87446385	NM_001113238:c.A772G:p.K258E	Fcrl5	0.0205893	No read
chr3	87443780	NM_001113238:c.T332G:p.V111G	Fcrl5	0.0205893	No read
chr8	117056385	NM_029686:c.A2195C:p.N732T	Pkd1l2	0.0202511	No read
chr1	90828249	NM_001243008:c.T317C:p.V106A	Col6a3	0.0198121	No read
chr4	141102996	NM_177867:c.A776G:p.K259R	Spata21	0.0197754	No read
chr4	141090507	NM_177867:c.C45G:p.D15E	Spata21	0.0197754	No read
chr4	118893325	NM_146334:c.A241G:p.M81V	Olfr1330	0.0188783	No read
chr11	55309799	NM_001029988:c.A2448C:p.K816N	Fat2	0.0184493	No read
chr11	83017374	NM_001167743:c.G342C:p.R114S	Slfn8	0.0184102	No read
chr11	83004654	NM_181545:c.A1325C:p.Y442S	Slfn8	0.0184102	No read
chr11	83003392	NM_181545:c.T2420C:p.L807P	Slfn8	0.0184102	No read
chr4	143851526	NM_177571:c.A355G:p.K119E	Gm13103	0.0176103	No read
chr4	143853005	NM_177571:c.C1159G:p.L387V	Gm13103	0.0176103	No read
chr4	143850849	NM_177571:c.C200G:p.T67R	Gm13103	0.0176103	No read
chr18	37334769	NM_053131:c.T742G:p.S248A	Pcdhb6	0.0163435	No read
chr18	37334871	NM_053131:c.T844G:p.F282V	Pcdhb6	0.0163435	No read
chr11	87797531	NM_010824:c.A1015G:p.I339V	Mpo	0.0153949	No read
chr11	87795863	NM_010824:c.A412G:p.R138G	Mpo	0.0153949	No read
chr1	184807049	NM_001081361:c.A424C:p.T142P	Marc1	0.0148447	No read
chr8	121917702	NM_001033485:c.A641G:p.H214R	BC048644	0.0140048	No read
chr4	152031468	NM_031867:c.G1329C:p.K443N	Tas1r1	0.0139855	No read
chr4	152032136	NM_031867:c.T1040C:p.M347T	Tas1r1	0.0139855	No read
chr6	129095147	NM_153506:c.T268C:p.S90P	Clec2e	0.0139314	No read
chr11	77013032	NM_010484:c.A455G:p.K152R	Slc6a4	0.0113537	No read
chr1	135120272	NM_007955:c.G2479C:p.V827L	Ptprv	0.0098918	No read
chr1	135123745	NM_007955:c.T1484C:p.V495A	Ptprv	0.0098918	No read
chr1	135125345	NM_007955:c.T811C:p.Y271H	Ptprv	0.0098918	No read
chr2	121034545	NM_013513:c.T64C:p.Y22H	Epb4.2	0.0088575	No read
chr4	148255139	NM_001083342:c.A2323C:p.T775P	Ptchd2	0.0068608	No read
chr4	148271825	NM_001083342:c.T577C:p.S193P	Ptchd2	0.0068608	No read
chr11	71122673	NM_001004142:c.A1750C:p.K584Q	Nlrp1a	0.00630635	No read
chr11	71123945	NM_001004142:c.A478C:p.K160Q	Nlrp1a	0.00630635	No read
chr11	71122911	NM_001004142:c.G1512C:p.K504N	Nlrp1a	0.00630635	No read
chr11	71122651	NM_001004142:c.G1772C:p.S591T	Nlrp1a	0.00630635	No read
chr11	71123854	NM_001004142:c.T569C:p.V190A	Nlrp1a	0.00630635	No read
chr6	128784230	NM_001159904:c.G433C:p.D145H	Klrb1c	0.00595346	No read
chr6	128784767	NM_001159904:c.T373C:p.F125L	Klrb1c	0.00595346	No read
chr6	128784220	NM_001159904:c.T443C:p.L148S	Klrb1c	0.00595346	No read
chr6	128780379	NM_001159904:c.T722C:p.L241S	Klrb1c	0.00595346	No read
chr11	59041804	NM_001171512:c.A14576C:p.E4859A	Obscn	0.00573547	No read
chr11	59133246	NM_001171512:c.G1597C:p.A533P	Obscn	0.00573547	No read
chr11	59079896	NM_001171512:c.G6982C:p.V2328L	Obscn	0.00573547	No read
chr11	59054855	NM_001171512:c.T12529C:p.C4177R	Obscn	0.00573547	No read
chr11	59122838	NM_001171512:c.T3182C:p.V1061A	Obscn	0.00573547	No read
chr11	59093316	NM_001171512:c.T5312C:p.F1771S	Obscn	0.00573547	No read
chr11	69236603	NM_008192:c.G43C:p.G15R	Gucy2e	0.00537145	No read
chr2	121365073	NM_080459:c.G4894C:p.V1632L	Strc	0.00523206	No read
chr3	87367745	NM_009690:c.A590G:p.N197S	Cd5l	0.00522719	No read
chr9	89091515	NM_001170884:c.T164C:p.M55T	Trim43b	0.00466381	No read
chr2	120477109	NM_001109761:c.A128G:p.Q43R	Capn3	0.00397519	No read
chr11	87874953	NM_007946:c.T179C:p.M60T	Epx	0.00386878	No read
chr6	130022763	NM_008464:c.A241C:p.T81P	Klra6	0.00307771	No read
chr18	65349509	NM_001037294:c.T1427C:p.V476A	Alpk2	0.00103231	No read
chr18	65349185	NM_001037294:c.T1751C:p.V584A	Alpk2	0.00103231	No read
chr6	128570833	NM_001001179:c.A941C:p.E314A	BC048546	0	No read
chr6	128541019	NM_001001179:c.T4303C:p.Y1435H	BC048546	0	No read
chr6	128570827	NM_001001179:c.T947C:p.V316A	BC048546	0	No read
chr4	143792930	NM_001007077:c.A260G:p.Q87R	Gm13023	0	No read
chr4	143792967	NM_001007077:c.C297G:p.I99M	Gm13023	0	No read
chr4	118869232	NM_001011856:c.T450G:p.C150W	Olfr1331	0	No read
chr4	118917026	NM_001011870:c.G440C:p.G147A	Olfr1329	0	No read
chr3	93203383	NM_001013804:c.C2717G:p.P906R	Flg2	0	No read
chr2	120288976	NM_001024137:c.A56C:p.H19P	Pla2g4d	0	No read
chr11	46577230	NM_001025435:c.A130G:p.I44V	BC053393	0	No read
chr11	46577479	NM_001025435:c.A379G:p.I127V	BC053393	0	No read
chr1	91153394	NM_001033408:c.A1303G:p.I435V	Rbm44	0	No read
chr1	91153924	NM_001033408:c.A1600G:p.T534A	Rbm44	0	No read
chr1	91162437	NM_001033408:c.A2171G:p.D724G	Rbm44	0	No read
chr1	91164929	NM_001033408:c.A2351G:p.E784G	Rbm44	0	No read
chr1	91153115	NM_001033408:c.C1024G:p.R342G	Rbm44	0	No read
chr1	91155431	NM_001033408:c.C1675G:p.Q559E	Rbm44	0	No read
chr3	121671395	NM_001033814:c.A79G:p.T27A	4930432M17Rik	0	No read
chr6	136831354	NM_001039558:c.T521C:p.M174T	Smco3	0	No read
chr4	143726097	NM_001085412:c.A97G:p.M33V	Gm13078	0	No read
chr2	122521730	NM_001085518:c.A1048G:p.M350V	Gm14085	0	No read
chr4	143994153	NM_001085540:c.A217C:p.T73P	Pramef17	0	No read
chr18	60300765	NM_001101475:c.A919G:p.K307E	F830016B08Rik	0	No read
chr18	60300966	NM_001101475:c.C1120G:p.L374V	F830016B08Rik	0	No read
chr18	60300013	NM_001101475:c.C167G:p.S56C	F830016B08Rik	0	No read
chr18	60300651	NM_001101475:c.C805G:p.Q269E	F830016B08Rik	0	No read
chr18	60300943	NM_001101475:c.T1097G:p.L366W	F830016B08Rik	0	No read
chr6	130125099	NM_001101620:c.G372C:p.E124D	Klra8	0	No read
chr6	130125076	NM_001101620:c.G395C:p.S132T	Klra8	0	No read
chr4	112872496	NM_001103199:c.A2557C:p.I853L	Skint6	0	No read
chr4	112872461	NM_001103199:c.A2592C:p.K864N	Skint6	0	No read
chr17	23387133	NM_001104580:c.A1018G:p.N340D	Vmn2r116	0	No read
chr17	23387061	NM_001104580:c.A946G:p.K316E	Vmn2r116	0	No read
chr17	23387083	NM_001104580:c.A968G:p.E323G	Vmn2r116	0	No read
chr17	23460536	NM_001104581:c.A1713C:p.Q571H	Vmn2r117	0	No read
chr4	143655474	NM_001126325:c.A651C:p.E217D	Gm13088	0	No read
chr4	143654373	NM_001126325:c.T1079C:p.F360S	Gm13088	0	No read
chr4	106692291	NM_001126487:c.T2956C:p.C986R	Mroh7	0	No read
chr11	102896697	NM_001131020:c.T421C:p.F141L	Gfap	0	No read
chr6	128618541	NM_001159902:c.A249C:p.Q83H	Klrb1a	0	No read
chr6	128618483	NM_001159902:c.A307C:p.M103L	Klrb1a	0	No read
chr6	128618582	NM_001159902:c.G208C:p.D70H	Klrb1a	0	No read
chr11	46528591	NM_001163357:c.A233G:p.N78S	Gm12169	0	No read
chr11	46528416	NM_001163357:c.C58G:p.H20D	Gm12169	0	No read
chr4	129609707	NM_001195730:c.T650C:p.F217S	Dcdc2b	0	No read
chr12	52023971	NM_008159:c.T284C:p.V95A	Gpr33	0	No read
chr6	130279393	NM_008459:c.A297C:p.E99D	Klra10	0	No read
chr6	130279287	NM_008459:c.G403C:p.D135H	Klra10	0	No read
chr1	39345311	NM_008719:c.A1684G:p.T562A	Npas2	0	No read
chr18	34542547	NM_009290:c.C94G:p.R32G	Wnt8a	0	No read
chr6	130188754	NM_010651:c.A297C:p.E99D	Klra9	0	No read
chr6	130185532	NM_010651:c.G540C:p.K180N	Klra9	0	No read
chr6	130188798	NM_010651:c.T253C:p.Y85H	Klra9	0	No read
chr6	83652478	NM_016751:c.G1097C:p.S366T	Clec4f	0	No read
chr2	122127519	NM_026251:c.T257C:p.V86A	Patl2	0	No read
chr2	122128927	NM_026251:c.T55C:p.S19P	Patl2	0	No read
chr3	95585206	NM_026489:c.A1093G:p.R365G	Hormad1	0	No read
chr3	124421391	NM_027939:c.T62C:p.V21A	1700006A11Rik	0	No read
chr8	3717749	NM_029465:c.A467C:p.K156T	Clec4g	0	No read
chr8	3718395	NM_029465:c.T335C:p.I112T	Clec4g	0	No read
chr8	3476020	NM_029598:c.A172G:p.I58V	1700019B03Rik	0	No read
chr6	128815264	NM_030599:c.A585C:p.E195D	Klrb1b	0	No read
chr1	133358468	NM_031192:c.A748G:p.N250D	Ren2	0	No read
chr1	133359344	NM_031192:c.A959G:p.N320S	Ren2	0	No read
chr1	133360007	NM_031192:c.C1078G:p.L360V	Ren2	0	No read
chr1	133354803	NM_031192:c.C245G:p.T82S	Ren2	0	No read
chr1	133358453	NM_031192:c.C733G:p.Q245E	Ren2	0	No read
chr18	36930771	NM_054072:c.A487G:p.I163V	Pcdha1	0	No read
chr11	87810208	NM_080420:c.A1421C:p.Y474S	Lpo	0	No read
chr11	87817830	NM_080420:c.T341C:p.L114S	Lpo	0	No read
chr11	59176492	NM_080454:c.T1163C:p.V388A	Gjc2	0	No read
chr1	40365288	NM_133193:c.A1568G:p.Q523R	Il1rl2	0	No read
chr11	73283676	NM_145099:c.A868G:p.T290A	Trpv3	0	No read
chr2	122303818	NM_145395:c.T953C:p.I318T	Duoxa1	0	No read
chr4	118782379	NM_146309:c.A205C:p.I69L	Olfr1337	0	No read
chr4	118782384	NM_146309:c.G200C:p.C67S	Olfr1337	0	No read
chr4	118934647	NM_146399:c.G194C:p.C65S	Olfr1328	0	No read
chr4	118934544	NM_146399:c.G297C:p.W99C	Olfr1328	0	No read
chr11	87893919	NM_146413:c.G4C:p.E2Q	Olfr463	0	No read
chr11	58529873	NM_146879:c.G112C:p.V38L	Olfr330	0	No read
chr11	58529561	NM_146879:c.T424C:p.Y142H	Olfr330	0	No read
chr4	154865395	NM_172878:c.A1277G:p.Q426R	Ttc34	0	No read
chr4	154865470	NM_172878:c.A1352G:p.Q451R	Ttc34	0	No read
chr2	122441615	NM_172980:c.C41G:p.T14R	Slc28a2	0	No read
chr2	122441626	NM_172980:c.T52G:p.C18G	Slc28a2	0	No read
chr2	118711384	NM_177568:c.A2813C:p.Q938P	Plcb2	0	No read
chr2	118712433	NM_177568:c.G2368C:p.A790P	Plcb2	0	No read
chr3	102949331	NM_198658:c.T776C:p.V259A	Nr1h5	0	No read
chr4	118754491	NM_207152:c.A46C:p.I16L	Olfr1338	0	No read
chr4	118754018	NM_207152:c.A519C:p.K173N	Olfr1338	0	No read
chr1	150455624	NM_021400:c.A1297C:p.T433P	Prg4	0.10433	No read
chr4	145622176	NM_001205101:c.A182G:p.Y61C	Gm13212	0.0754182	No read
chr4	145622340	NM_001205101:c.A346G:p.R116G	Gm13212	0.0754182	No read
chr6	130335699	NM_010648:c.T101C:p.V34A	Klra3	0.061921	No read
chr18	37707959	NM_033589:c.A731G:p.Q244R	Pcdhga6	0.0475144	No read
chr3	94071968	NM_001163731:c.G677C:p.G226A	Gm10697	0.0344196	No read
chr18	37342194	NM_053132:c.A382G:p.S128G	Pcdhb7	0.0263013	No read
chr4	143615970	NM_001126324:c.A646G:p.N216D	Gm13083	0.0255141	No read
chr18	37334379	NM_053131:c.C352G:p.Q118E	Pcdhb6	0.0163435	No read
chr18	37334473	NM_053131:c.C446G:p.A149G	Pcdhb6	0.0163435	No read
chr8	110030065	NM_011998:c.T916C:p.Y306H	Chst4	0.0159994	No read
chr4	154871719	NM_013783:c.C67G:p.L23V	Mmel1	0.0105728	No read
chr1	135119698	NM_007955:c.T2744C:p.V915A	Ptprv	0.0098918	No read
chr11	59062083	NM_199152:c.G12393C:p.E4131D	Obscn	0.00573547	No read
chr2	120040516	NM_145378:c.A1840G:p.T614A	Pla2g4b	3.6538e-05	No read
chr2	87212987	NM_207565:c.T94G:p.F32V	Olfr1113	0	No read
chr11	99627858	NM_001048196:c.A325C:p.S109R	Krtap4-1	0	No read
chr8	21905496	NM_139221:c.T164C:p.F55S	Defb11	0	No read
chr6	43217748	NM_146369:c.T834G:p.S278R	Olfr434	0	No read
chr14	19599667	NM_001024706:c.T488C:p.L163P	Gm5458	0	No read
chr2	122521922	NM_001085518:c.A1159G:p.K387E	Gm14085	0	No read
chr4	143437486	NM_173773:c.A1258C:p.S420R	Oog4	0	No read
chr2	10249160	NM_172471:c.T2221G:p.F741V	Itih5	0	No read
chr17	23308117	NM_001102584:c.A1440C:p.K480N	Vmn2r114	0	No read
chr11	87889891	NM_146411:c.G4C:p.E2Q	Olfr462	0	No read
chrX	9849763	NM_029229:c.A13G:p.R5G	4930557A04Rik	0	No read
chr1	134188529	NM_007695:c.C773T:p.A258V	Chil1	0	No read
chr4	151144042	NM_001081557:c.C2332A:p.L778M	Camta1	1.97417	No read
chr11	82982359	NM_172796:c.G1717A:p.V573I	Slfn9	1.70441	No read
chr3	93651981	NM_001007222:c.G683A:p.C228Y	Tdpoz2	0.451398	No read
chr4	150932437	NM_001077508:c.C335T:p.T112M	Tnfrsf9	0.325416	No read
chr1	192054351	NM_011633:c.G788A:p.R263Q	Traf5	0.301803	No read
chr11	73121931	NM_008399:c.A2088T:p.K696N	Itgae	0.160283	No read
chr11	73121957	NM_008399:c.G2114T:p.G705V	Itgae	0.160283	No read
chr8	15027508	NM_029116:c.A106T:p.T36S	Kbtbd11	0.1375	No read
chr12	52887348	NM_198111:c.C1622T:p.A541V	Akap6	0.133179	No read
chr3	93796976	NM_207272:c.G579T:p.L193F	Tdpoz4	0.0933576	No read
chr3	86987735	NM_007640:c.C527T:p.A176V	Cd1d2	0.0637386	No read
chr8	11221030	NM_009931:c.C2410A:p.P804T	Col4a1	0.0634908	No read
chr6	106353612	NM_001109751:c.A190T:p.I64L	Cntn4	0.0615388	No read
chr3	36180133	NM_198192:c.G1058A:p.R353K	Qrfpr	0.0538703	No read
chr18	37321227	NM_053130:c.C659T:p.P220L	Pcdhb5	0.0521798	No read
chr18	37321191	NM_053130:c.G623T:p.S208I	Pcdhb5	0.0521798	No read
chr16	32753555	NM_080457:c.A3430T:p.I1144F	Muc4	0.0501905	No read
chr16	32756041	NM_080457:c.A5914T:p.M1972L	Muc4	0.0501905	No read
chr16	32756035	NM_080457:c.C5908T:p.P1970S	Muc4	0.0501905	No read
chr16	32755343	NM_080457:c.G5216T:p.S1739I	Muc4	0.0501905	No read
chr16	32755554	NM_080457:c.G5427T:p.E1809D	Muc4	0.0501905	No read
chr3	100061910	NM_028892:c.G3702T:p.Q1234H	Spag17	0.0474929	No read
chr4	141922387	NM_177868:c.G2443A:p.V815I	Fhad1	0.0472127	No read
chr5	104092960	NM_010097:c.C597A:p.D199E	Sparcl1	0.0397178	No read
chr18	37402693	NM_053134:c.C1739T:p.A580V	Pcdhb9	0.0304192	No read
chr18	37401225	NM_053134:c.G271T:p.A91S	Pcdhb9	0.0304192	No read
chr9	5348953	NM_009808:c.C314T:p.P105L	Casp12	0.024034	No read
chr18	37491444	NM_053143:c.C1826T:p.A609V	Pcdhb18	0.0240172	No read
chr11	71217913	NM_001040696:c.G761A:p.G254E	Nlrp1b	0.0183259	No read
chr11	71217893	NM_001040696:c.G781A:p.A261T	Nlrp1b	0.0183259	No read
chr11	71182780	NM_001162414:c.C236A:p.T79N	Nlrp1b	0.0183259	No read
chr11	71181995	NM_001162414:c.G1021A:p.G341R	Nlrp1b	0.0183259	No read
chr11	71168830	NM_001162414:c.T2314A:p.S772T	Nlrp1b	0.0183259	No read
chr11	71182552	NM_001162414:c.T464A:p.M155K	Nlrp1b	0.0183259	No read
chr11	71182144	NM_001162414:c.T872A:p.I291N	Nlrp1b	0.0183259	No read
chr18	37355295	NM_053133:c.C25T:p.P9S	Pcdhb8	0.016185	No read
chr18	37355886	NM_053133:c.C616T:p.P206S	Pcdhb8	0.016185	No read
chr18	37356132	NM_053133:c.C862T:p.P288S	Pcdhb8	0.016185	No read
chr18	37302352	NM_053128:c.C1370T:p.T457I	Pcdhb3	0.0161703	No read
chr18	37302457	NM_053128:c.C1475T:p.P492L	Pcdhb3	0.0161703	No read
chr18	37301419	NM_053128:c.C437T:p.S146F	Pcdhb3	0.0161703	No read
chr4	144273809	NM_001085418:c.G196A:p.V66M	Pramel5	0.0148071	No read
chr4	144273797	NM_001085418:c.G208A:p.G70S	Pramel5	0.0148071	No read
chr11	89538434	NM_001080933:c.G122A:p.R41Q	Ankfn1	0.0142023	No read
chr11	89505202	NM_001080933:c.G716A:p.G239D	Ankfn1	0.0142023	No read
chr11	89505331	NM_001080933:c.T587A:p.L196H	Ankfn1	0.0142023	No read
chr4	108189592	NM_001167936:c.G1678A:p.A560T	Zyg11a	0.0138128	No read
chr8	124611527	NM_023709:c.C1624T:p.L542F	Capn9	0.0135501	No read
chr6	137984451	NM_177787:c.C1600A:p.R534S	Slc15a5	0.0127738	No read
chr11	89391996	NM_172534:c.G824A:p.R275H	4932411E22Rik	0.0117275	No read
chr18	37422166	NM_053136:c.A548T:p.H183L	Pcdhb11	0.00848936	No read
chr18	37423324	NM_053136:c.C1706T:p.A569V	Pcdhb11	0.00848936	No read
chr18	37423441	NM_053136:c.C1823T:p.A608V	Pcdhb11	0.00848936	No read
chr4	111898690	NM_145551:c.G10A:p.E4K	Slc5a9	0.00697833	No read
chr4	111880269	NM_145551:c.G1792A:p.G598S	Slc5a9	0.00697833	No read
chr6	121660099	NM_175628:c.C2420T:p.A807V	A2m	0.00649569	No read
chr6	121661507	NM_175628:c.C2677T:p.R893C	A2m	0.00649569	No read
chr2	124653655	NM_172537:c.G21T:p.W7C	Sema6d	0.00648689	No read
chr18	37309062	NM_053129:c.C1424T:p.T475I	Pcdhb4	0.00549352	No read
chr18	37309817	NM_053129:c.G2179T:p.V727L	Pcdhb4	0.00549352	No read
chr4	152535946	NM_153424:c.C1469T:p.T490I	Nphp4	0.00300895	No read
chr8	16189954	NM_053171:c.C3443A:p.T1148N	Csmd1	0.000690332	No read
chr8	15929097	NM_053171:c.C8486A:p.T2829K	Csmd1	0.000690332	No read
chr8	15929052	NM_053171:c.G8531A:p.S2844N	Csmd1	0.000690332	No read
chr8	21703508	NM_001007582:c.G95A:p.G32E	AY761184	0	No read
chr11	58490297	NM_001011770:c.G457A:p.A153T	Olfr332	0	No read
chr11	58758069	NM_001011818:c.C403T:p.L135F	Olfr316	0	No read
chr11	58757724	NM_001011818:c.G58T:p.D20Y	Olfr316	0	No read
chr8	21055170	NM_001012307:c.A90T:p.K30N	Defa-rs7	0	No read
chr8	21191703	NM_001012307:c.A90T:p.K30N	Defa-rs7	0	No read
chr6	129698877	NM_001012520:c.C429A:p.F143L	Klri1	0	No read
chr6	129717004	NM_001012520:c.T119A:p.V40E	Klri1	0	No read
chr8	21734639	NM_001024225:c.C103T:p.P35S	Defa6	0	No read
chr8	19242031	NM_001025351:c.G62T:p.C21F	Defb46	0	No read
chr11	103608895	NM_001033434:c.T1867A:p.S623T	Gm884	0	No read
chr1	96988698	NM_001039475:c.G658A:p.D220N	Slco6b1	0	No read
chr3	72889044	NM_001081137:c.C5403A:p.D1801E	Sis	0	No read
chr3	72889030	NM_001081137:c.C5417A:p.T1806N	Sis	0	No read
chr3	72891466	NM_001081137:c.G5248A:p.D1750N	Sis	0	No read
chr3	72891429	NM_001081137:c.G5285A:p.S1762N	Sis	0	No read
chr3	72891393	NM_001081137:c.G5321A:p.S1774N	Sis	0	No read
chr4	144613861	NM_001081248:c.A155T:p.Y52F	Gm13177	0	No read
chr18	7265115	NM_001081393:c.C1251A:p.S417R	Armc4	0	No read
chr4	144703678	NM_001085536:c.G740A:p.R247K	Gm13178	0	No read
chr4	144703670	NM_001085536:c.G748A:p.V250M	Gm13178	0	No read
chr4	144703727	NM_001085536:c.T691A:p.F231I	Gm13178	0	No read
chr4	144555602	NM_001085542:c.G619A:p.A207T	Gm13124	0	No read
chr4	144555569	NM_001085542:c.G652A:p.V218I	Gm13124	0	No read
chr4	111950158	NM_001100466:c.C1040T:p.T347I	Skint8	0	No read
chr4	111938902	NM_001100466:c.C772T:p.L258F	Skint8	0	No read
chr4	111939550	NM_001100466:c.C850T:p.P284S	Skint8	0	No read
chr4	111939563	NM_001100466:c.C863T:p.S288F	Skint8	0	No read
chr4	112018999	NM_001102662:c.C116T:p.A39V	Skint1	0	No read
chr4	112010742	NM_001102662:c.C65T:p.T22I	Skint1	0	No read
chr4	112025565	NM_001102662:c.C805T:p.H269Y	Skint1	0	No read
chr4	112811538	NM_001103199:c.C3339A:p.D1113E	Skint6	0	No read
chr4	113236434	NM_001103199:c.C511A:p.Q171K	Skint6	0	No read
chr4	113236374	NM_001103199:c.C571A:p.H191N	Skint6	0	No read
chr4	113238135	NM_001103199:c.G326A:p.R109K	Skint6	0	No read
chr4	112815510	NM_001103199:c.T3265A:p.L1089M	Skint6	0	No read
chr6	123815708	NM_001104639:c.G1993T:p.G665W	Vmn2r24	0	No read
chr4	144780569	NM_001126316:c.G245A:p.R82K	Gm438	0	No read
chr4	144786494	NM_001126316:c.G34A:p.V12I	Gm438	0	No read
chr4	144779768	NM_001126316:c.G352A:p.G118S	Gm438	0	No read
chr4	144777780	NM_001126316:c.G800A:p.R267K	Gm438	0	No read
chr2	110761531	NM_001128103:c.C1066A:p.H356N	Ano3	0	No read
chr4	111980163	NM_001142775:c.A137T:p.E46V	Skint7	0	No read
chr4	111980327	NM_001142775:c.A301T:p.I101F	Skint7	0	No read
chr4	111980132	NM_001142775:c.C106T:p.H36Y	Skint7	0	No read
chr4	111980385	NM_001142775:c.C359T:p.P120L	Skint7	0	No read
chr4	111980424	NM_001142775:c.C398T:p.A133V	Skint7	0	No read
chr4	111984137	NM_001142775:c.C773T:p.S258F	Skint7	0	No read
chr12	64472554	NM_001163271:c.G2137A:p.A713T	Fscb	0	No read
chr4	114194758	NM_001166027:c.C302T:p.T101I	Skint11	0	No read
chr4	114194586	NM_001166027:c.G130T:p.V44L	Skint11	0	No read
chr4	114191523	NM_001166027:c.G44T:p.C15F	Skint11	0	No read
chr4	113940832	NM_001167876:c.C511A:p.Q171K	Skint5	0	No read
chr4	113940772	NM_001167876:c.C571A:p.H191N	Skint5	0	No read
chr4	113995648	NM_001167876:c.G10A:p.V4I	Skint5	0	No read
chr4	113870718	NM_001167876:c.G1186A:p.E396K	Skint5	0	No read
chr4	113827919	NM_001167876:c.G1558A:p.A520T	Skint5	0	No read
chr4	113742230	NM_001167876:c.G2069A:p.G690E	Skint5	0	No read
chr4	113715741	NM_001167876:c.G2258A:p.G753E	Skint5	0	No read
chr4	113942603	NM_001167876:c.G326A:p.R109K	Skint5	0	No read
chr4	113931827	NM_001167876:c.G808A:p.E270K	Skint5	0	No read
chr4	113885775	NM_001167876:c.T1094A:p.L365Q	Skint5	0	No read
chr4	113876039	NM_001167876:c.T1124A:p.V375E	Skint5	0	No read
chr4	113819218	NM_001167876:c.T1628A:p.V543E	Skint5	0	No read
chr4	113756947	NM_001167876:c.T2019A:p.D673E	Skint5	0	No read
chr4	113655699	NM_001167876:c.T2593A:p.W865R	Skint5	0	No read
chr4	113942832	NM_001167876:c.T97A:p.L33I	Skint5	0	No read
chr4	113490639	NM_001167878:c.T3862A:p.L1288M	Skint5	0	No read
chr8	21316371	NM_001170955:c.C266T:p.T89M	Gm15299	0	No read
chr3	15543157	NM_001173460:c.G527A:p.R176Q	Sirpb1b	0	No read
chr8	21134752	NM_001177485:c.A90T:p.K30N	Gm15284	0	No read
chr8	21134723	NM_001177485:c.C61T:p.P21S	Gm15284	0	No read
chr8	21135423	NM_001177485:c.G202T:p.A68S	Gm15284	0	No read
chr8	21201653	NM_001177486:c.C50T:p.A17V	Gm15293	0	No read
chr5	26086487	NM_001177579:c.T320A:p.F107Y	Gm10471	0	No read
chr2	181996153	NM_001205282:c.A1019T:p.D340V	Gm14496	0	No read
chr14	68511322	NM_007402:c.G1475A:p.R492K	Adam7	0	No read
chr8	21297488	NM_007851:c.C50T:p.A17V	Defa5	0	No read
chr8	24681592	NM_009619:c.G2222A:p.G741D	Adam3	0	No read
chr8	24674062	NM_010084:c.G104A:p.R35H	Adam18	0	No read
chr8	24665569	NM_010084:c.G433A:p.D145N	Adam18	0	No read
chr8	24650907	NM_010084:c.G827A:p.R276H	Adam18	0	No read
chr18	58063554	NM_010181:c.G4277A:p.R1426Q	Fbn2	0	No read
chr11	54266989	NM_010556:c.G166A:p.E56K	Il3	0	No read
chr11	54267162	NM_010556:c.G89A:p.S30N	Il3	0	No read
chr11	54267183	NM_010556:c.T68A:p.L23Q	Il3	0	No read
chrX	92015453	NM_010759:c.G881A:p.R294Q	Mageb1	0	No read
chr3	98806183	NM_013821:c.G799A:p.D267N	Hsd3b6	0	No read
chr18	66859968	NM_016977:c.G73A:p.G25S	Mc4r	0	No read
chr3	98880505	NM_019545:c.T607A:p.S203T	Hao2	0	No read
chr6	129641532	NM_021378:c.T311A:p.L104H	Klrc3	0	No read
chr1	188466190	NM_021408:c.C4450T:p.P1484S	Ush2a	0	No read
chr1	188318969	NM_021408:c.G651T:p.Q217H	Ush2a	0	No read
chr1	188728681	NM_021408:c.G8138T:p.C2713F	Ush2a	0	No read
chr14	68573170	NM_021475:c.G536A:p.G179E	Adamdec1	0	No read
chr3	82113282	NM_021896:c.G307A:p.E103K	Gucy1a3	0	No read
chr6	136612247	NM_025806:c.C1584A:p.D528E	Plbd1	0	No read
chr6	136641174	NM_025806:c.T379A:p.F127I	Plbd1	0	No read
chr11	58422234	NM_027239:c.C112T:p.L38F	1810065E05Rik	0	No read
chr11	58425799	NM_027239:c.C604T:p.L202F	1810065E05Rik	0	No read
chr11	58422201	NM_027239:c.C79T:p.L27F	1810065E05Rik	0	No read
chrX	135615645	NM_029459:c.T161A:p.L54Q	Prame	0	No read
chr4	144395962	NM_029948:c.G11A:p.R4H	Pramef12	0	No read
chr4	144395808	NM_029948:c.G165A:p.M55I	Pramef12	0	No read
chr4	144395714	NM_029948:c.G259A:p.V87I	Pramef12	0	No read
chr18	37296063	NM_053127:c.C1088T:p.P363L	Pcdhb2	0	No read
chr6	140010463	NM_054066:c.G1079A:p.R360K	Plcz1	0	No read
chr6	82071152	NM_145570:c.C10T:p.P4S	Eva1a	0	No read
chr11	58702327	NM_146500:c.C625T:p.L209F	Olfr319	0	No read
chr11	58720927	NM_146501:c.G120A:p.M40I	Olfr318	0	No read
chr11	58720889	NM_146501:c.G158A:p.R53Q	Olfr318	0	No read
chr11	58721040	NM_146501:c.T7A:p.S3T	Olfr318	0	No read
chr11	58841206	NM_146537:c.C91T:p.L31F	Olfr311	0	No read
chr11	58841119	NM_146537:c.G4T:p.A2S	Olfr311	0	No read
chr8	19445962	NM_153108:c.T81A:p.D27E	Defb8	0	No read
chr1	96841238	NM_172658:c.G898A:p.E300K	Slco4c1	0	No read
chr1	100390622	NM_172851:c.G3106T:p.A1036S	Cntnap5b	0	No read
chr11	67740167	NM_175681:c.G883A:p.V295I	Glp2r	0	No read
chr18	84636154	NM_177450:c.G284A:p.S95N	Cndp1	0	No read
chr18	84636146	NM_177450:c.G292A:p.E98K	Cndp1	0	No read
chr4	112774783	NM_177668:c.C39A:p.D13E	Skint10	0	No read
chr4	112746571	NM_177668:c.G418A:p.V140I	Skint10	0	No read
chr4	114228776	NM_177669:c.A85T:p.N29Y	Skint11	0	No read
chr2	120182807	NM_177845:c.G1031A:p.S344N	Pla2g4e	0	No read
chr2	120181454	NM_177845:c.G1234A:p.A412T	Pla2g4e	0	No read
chr11	46810846	NM_178759:c.C35T:p.T12M	Timd4	0	No read
chr3	38982695	NM_183221:c.G10495T:p.V3499L	Fat4	0	No read
chr3	73049532	NM_198864:c.G1906A:p.G636R	Slitrk3	0	No read
chr4	144160223	NM_201258:c.C326A:p.A109E	Oog3	0	No read
chr11	58581015	NM_207153:c.C170T:p.T57I	Olfr325	0	No read
chr11	58580924	NM_207153:c.C79T:p.H27Y	Olfr325	0	No read
chr11	58683932	NM_207230:c.G58T:p.D20Y	Olfr320	0	No read
chr11	58567094	NM_207695:c.G250A:p.V84I	Olfr224	0	No read
chr11	58566695	NM_207695:c.T649A:p.S217T	Olfr224	0	No read
chr4	151078959	NM_001081557:c.G4445A:p.S1482N	Camta1	1.97417	No read
chr11	73103960	NM_008399:c.A137T:p.Q46L	Itgae	0.160283	No read
chr16	38249312	NM_001098404:c.G1106A:p.R369H	Nr1i2	0.11174	No read
chr3	93796950	NM_207272:c.C553T:p.P185S	Tdpoz4	0.0933576	No read
chr16	32752795	NM_080457:c.C2672T:p.T891I	Muc4	0.0501905	No read
chr16	32755216	NM_080457:c.A5089T:p.I1697F	Muc4	0.0501905	No read
chr3	99982283	NM_028892:c.C467T:p.S156L	Spag17	0.0474929	No read
chr11	71217761	NM_001040696:c.G913A:p.A305T	Nlrp1b	0.0183259	No read
chr1	174214132	NM_011465:c.G4067T:p.S1356I	Spta1	0.00709754	No read
chr19	11471235	NM_001166376:c.A131T:p.E44V	Ms4a6c	0.0043762	No read
chr8	21135480	NM_001177485:c.A259T:p.M87L	Gm15284	0	No read
chr8	21162363	NM_207658:c.A44T:p.Y15F	Defa22	0	No read
chr18	58114502	NM_010181:c.C1319A:p.T440N	Fbn2	0	No read
chr14	78577520	NM_001081336:c.G3347A:p.S1116N	Dgkh	0	No read
chr10	58231933	NM_001081954:c.C743A:p.A248D	Dux	0	No read
chr10	58231940	NM_001081954:c.C736A:p.Q246K	Dux	0	No read
chrX	124127923	NM_001100616:c.G2399A:p.R800K	Vmn2r121	0	No read
chrX	124128389	NM_001100616:c.T1933A:p.S645T	Vmn2r121	0	No read
chr4	113483989	NM_001167878:c.T4049A:p.F1350Y	Skint5	0	No read
chr8	21287532	NM_007850:c.A90T:p.K30N	Defa3	0	No read
chr5	26034957	NM_029376:c.C794A:p.A265E	Speer4a	0	No read
chr4	122700471	NM_023865:c.A155T:p.D52V	9530002B09Rik	0	No read
chr17	38131134	NM_001005481:c.C57A:p.D19E	Olfr132	0	No read
chr2	21826711	NM_001004761:c.C2621T:p.P874L	Gpr158	0	No read
chr17	88988590	NM_013523:c.G688A:p.V230I	Fshr	0	No read
chr4	112809125	NM_001103199:c.T3502A:p.F1168I	Skint6	0	No read
chr8	21961420	NM_001081662:c.A296T:p.E99V	Fam90a1a	0	No read
chr8	21961028	NM_001081662:c.G112T:p.V38L	Fam90a1a	0	No read
chr4	143948990	NM_001126315:c.G1265A:p.S422N	Pramef25	0.0306394	No read
chr6	130157717	NM_001252149:c.C334A:p.L112I	Klra14-ps	0	No read
chr6	130157700	NM_001252149:c.C351A:p.N117K	Klra14-ps	0	No read
chr3	130617727	NM_027907:c.C35T:p.A12V	Etnppl	0	No read
chr4	156218178	NM_172417:c.C1178T:p.S393L	Perm1	0.135387	No read
chr4	156217809	NM_172417:c.C809T:p.A270V	Perm1	0.135387	No read
chr8	4214350	NM_207203:c.G1315A:p.V439I	Prr36	0.72995	No read
chr18	60269992	NM_001034859:c.T1028A:p.I343K	Gm4841	0.636016	No read
chr6	128980306	NM_001168223:c.C208T:p.P70S	Clec2g	0.603306	No read
chr6	130301191	NM_010646:c.T508A:p.F170I	Klra12	0.449952	No read
chr3	102920587	NM_011516:c.T843A:p.D281E	Sycp1	0.228289	No read
chr4	155862035	NM_031872:c.G1112A:p.R371Q	Tas1r3	0.148773	No read
chr11	102272672	NM_148953:c.C487T:p.L163F	Asb16	0.122973	No read
chr3	129865395	NM_007686:c.A1001T:p.N334I	Cfi	0.10769	No read
chr3	129862145	NM_007686:c.C941T:p.A314V	Cfi	0.10769	No read
chr4	154254581	NM_001162977:c.C1574T:p.T525I	Megf6	0.104602	No read
chr4	154242422	NM_001162977:c.C508T:p.H170Y	Megf6	0.104602	No read
chr11	100336667	NM_010257:c.C185T:p.P62L	Gast	0.104065	No read
chr4	129111342	NM_025452:c.C614T:p.P205L	Tmem54	0.096334	No read
chr11	69186047	NM_009661:c.G1607A:p.R536Q	Alox8	0.0942635	No read
chr4	119377334	NM_028857:c.C129A:p.N43K	Ccdc30	0.0846015	No read
chr17	35200456	NM_013693:c.G397A:p.G133R	Tnf	0.0816618	No read
chr6	130228668	NM_014194:c.C268A:p.P90T	Klra7	0.0785536	No read
chr6	130228564	NM_014194:c.C372A:p.N124K	Klra7	0.0785536	No read
chr6	130231506	NM_014194:c.G112A:p.E38K	Klra7	0.0785536	No read
chr6	130231587	NM_014194:c.G31A:p.V11M	Klra7	0.0785536	No read
chr6	130228577	NM_014194:c.G359A:p.S120N	Klra7	0.0785536	No read
chr6	130231575	NM_014194:c.G43A:p.E15K	Klra7	0.0785536	No read
chr11	99280999	NM_029393:c.G1405A:p.D469N	Krt24	0.0674962	No read
chr11	69148603	NM_011786:c.C2000T:p.A667V	Aloxe3	0.0659074	No read
chr6	130333275	NM_010648:c.C281A:p.A94D	Klra3	0.061921	No read
chr2	118222402	NM_027759:c.G1142A:p.R381Q	Fsip1	0.0584716	No read
chr2	118253338	NM_027759:c.G80A:p.R27Q	Fsip1	0.0584716	No read
chr3	27866207	NM_001164437:c.G550A:p.E184K	Tmem212	0.0538306	No read
chr2	119751904	NM_008523:c.G1429A:p.V477M	Ltk	0.0472706	No read
chr8	3688813	NM_001253737:c.G241A:p.A81T	Fcer2a	0.0470404	No read
chr8	3682905	NM_001253745:c.G835A:p.D279N	Fcer2a	0.0470404	No read
chr10	80884073	NM_001081688:c.C475T:p.L159F	Tmprss9	0.0452728	No read
chr8	123407811	NM_008559:c.C302T:p.A101V	Mc1r	0.0446536	No read
chr3	126933032	NM_001034168:c.G2261A:p.S754N	Ank2	0.0417597	No read
chr3	126942750	NM_001034168:c.G322A:p.D108N	Ank2	0.0417597	No read
chr18	37996607	NM_001205336:c.G266A:p.R89Q	Arap3	0.0404808	No read
chr11	99591126	NM_001085526:c.G194A:p.C65Y	Krtap1-3	0.0393327	No read
chr4	152286951	NM_008237:c.T465A:p.H155Q	Hes3	0.0353058	No read
chr18	78157216	NM_001110273:c.C622A:p.P208T	Slc14a2	0.0349492	No read
chr18	78157342	NM_001110273:c.G496A:p.V166I	Slc14a2	0.0349492	No read
chr4	143572138	NM_001007579:c.A650T:p.Q217L	BC080695	0.0340761	No read
chr6	128525258	NM_007376:c.G127A:p.V43I	Pzp	0.0325533	No read
chr3	94488171	NM_172434:c.C1018T:p.P340S	Celf3	0.0306713	No read
chr6	136840275	NM_178776:c.C512T:p.T171I	BC049715	0.0302178	No read
chr8	122622031	NM_001007462:c.G337A:p.E113K	Pabpn1l	0.0301243	No read
chr3	87389383	NM_001136236:c.C682T:p.P228S	Fcrl1	0.0289987	No read
chr8	122865339	NM_007662:c.C1864T:p.L622F	Cdh15	0.0273631	No read
chr4	147510780	NM_001039209:c.G58T:p.V20L	Gm13152	0.027359	No read
chr4	155785470	NM_001033394:c.G133A:p.G45R	Tmem88b	0.0265806	No read
chr18	37342993	NM_053132:c.C1181T:p.T394M	Pcdhb7	0.0263013	No read
chr4	143617608	NM_001126324:c.A1477T:p.I493L	Gm13083	0.0255141	No read
chr4	143617474	NM_001126324:c.C1343T:p.P448L	Gm13083	0.0255141	No read
chr6	89108133	NM_175017:c.C518T:p.T173I	4933427D06Rik	0.0238768	No read
chr4	143895448	NM_001085414:c.G1336A:p.V446I	Pramef6	0.0222524	No read
chr4	143896921	NM_001085414:c.G682A:p.V228M	Pramef6	0.0222524	No read
chr4	143896733	NM_001085414:c.G870A:p.M290I	Pramef6	0.0222524	No read
chr11	98042573	NM_146028:c.C542A:p.A181E	Stac2	0.0203218	No read
chr1	90822107	NM_001243008:c.G1004A:p.R335Q	Col6a3	0.0198121	No read
chr4	154341048	NM_001177995:c.G2282A:p.R761Q	Prdm16	0.0194485	No read
chr11	102025750	NM_007863:c.G7A:p.V3I	Mpp3	0.0191255	No read
chr1	135143242	NM_177081:c.G1068T:p.E356D	Ptpn7	0.0189076	No read
chr4	118893761	NM_146334:c.A677T:p.K226M	Olfr1330	0.0188783	No read
chr11	83016716	NM_001167743:c.G1000A:p.E334K	Slfn8	0.0184102	No read
chr11	83017502	NM_001167743:c.G214A:p.V72M	Slfn8	0.0184102	No read
chr11	83017289	NM_001167743:c.G427A:p.D143N	Slfn8	0.0184102	No read
chr11	83017220	NM_001167743:c.G496A:p.G166R	Slfn8	0.0184102	No read
chr11	83017634	NM_001167743:c.G82A:p.E28K	Slfn8	0.0184102	No read
chr11	83017257	NM_001167743:c.T459A:p.D153E	Slfn8	0.0184102	No read
chr11	83004705	NM_181545:c.G1274A:p.G425D	Slfn8	0.0184102	No read
chr11	83004057	NM_181545:c.G1922A:p.R641Q	Slfn8	0.0184102	No read
chr11	83003635	NM_181545:c.G2177A:p.R726K	Slfn8	0.0184102	No read
chr11	83003468	NM_181545:c.G2344A:p.E782K	Slfn8	0.0184102	No read
chr11	83003440	NM_181545:c.T2372A:p.I791N	Slfn8	0.0184102	No read
chr11	83003361	NM_181545:c.T2451A:p.D817E	Slfn8	0.0184102	No read
chr2	119332155	NM_019454:c.A1256T:p.Q419L	Dll4	0.0178285	No read
chr4	143851775	NM_177571:c.A604T:p.S202C	Gm13103	0.0176103	No read
chr18	37334643	NM_053131:c.C616T:p.P206S	Pcdhb6	0.0163435	No read
chr18	37334889	NM_053131:c.C862T:p.P288S	Pcdhb6	0.0163435	No read
chr3	93471541	NM_027762:c.G1551T:p.E517D	Tchhl1	0.0154412	No read
chr6	128673994	NM_053165:c.C236T:p.A79V	Clec2h	0.0147102	No read
chr6	129098450	NM_153506:c.G127A:p.A43T	Clec2e	0.0139314	No read
chr2	121955089	NM_008545:c.G131A:p.S44N	Mageb3	0.0136005	No read
chr2	121955047	NM_008545:c.G173A:p.G58E	Mageb3	0.0136005	No read
chr11	99540137	NM_001039666:c.G785A:p.R262Q	Krt40	0.0127481	No read
chr18	37747360	NM_033593:c.C173T:p.A58V	Pcdhga10	0.0127036	No read
chr11	98490413	NM_011771:c.G340A:p.G114S	Ikzf3	0.0124072	No read
chr4	121049711	NM_007741:c.C893T:p.T298I	Col9a2	0.0113581	No read
chr11	72120143	NM_001024927:c.G62A:p.R21Q	Pitpnm3	0.0113257	No read
chr6	116410808	NM_009662:c.G1936A:p.V646I	Alox5	0.0110113	No read
chr5	21979661	NM_011261:c.G4855A:p.A1619T	Reln	0.0101387	No read
chr2	120312332	NM_001024145:c.C296A:p.P99H	Pla2g4f	0.00989917	No read
chr2	120308267	NM_001024145:c.G700A:p.V234M	Pla2g4f	0.00989917	No read
chr2	120307588	NM_001024145:c.T889A:p.S297T	Pla2g4f	0.00989917	No read
chr1	135126298	NM_007955:c.G217A:p.V73M	Ptprv	0.0098918	No read
chr1	135125354	NM_007955:c.G802A:p.V268I	Ptprv	0.0098918	No read
chr11	71122763	NM_001004142:c.G1660A:p.D554N	Nlrp1a	0.00630635	No read
chr11	71122666	NM_001004142:c.G1757A:p.C586Y	Nlrp1a	0.00630635	No read
chr11	71097251	NM_001004142:c.G3089A:p.R1030Q	Nlrp1a	0.00630635	No read
chr6	128784142	NM_001159904:c.G521A:p.G174E	Klrb1c	0.00595346	No read
chr6	128784155	NM_001159904:c.T508A:p.C170S	Klrb1c	0.00595346	No read
chr6	128783721	NM_001159904:c.T617A:p.F206Y	Klrb1c	0.00595346	No read
chr6	128780386	NM_001159904:c.T715A:p.S239T	Klrb1c	0.00595346	No read
chr11	59056110	NM_001171512:c.C12197A:p.A4066E	Obscn	0.00573547	No read
chr11	59067829	NM_001171512:c.G10297A:p.V3433I	Obscn	0.00573547	No read
chr11	59062784	NM_001171512:c.G11417A:p.R3806K	Obscn	0.00573547	No read
chr11	59061562	NM_001171512:c.G11680A:p.G3894R	Obscn	0.00573547	No read
chr11	59054911	NM_001171512:c.G12473A:p.R4158K	Obscn	0.00573547	No read
chr11	59133111	NM_001171512:c.G1732A:p.A578T	Obscn	0.00573547	No read
chr11	59031108	NM_001171512:c.G17861A:p.R5954Q	Obscn	0.00573547	No read
chr11	59130623	NM_001171512:c.G2390A:p.R797H	Obscn	0.00573547	No read
chr11	59128314	NM_001171512:c.G2597A:p.G866E	Obscn	0.00573547	No read
chr11	59107981	NM_001171512:c.G3989A:p.R1330H	Obscn	0.00573547	No read
chr11	59086929	NM_001171512:c.G5344A:p.V1782M	Obscn	0.00573547	No read
chr11	59076508	NM_001171512:c.G8374A:p.V2792I	Obscn	0.00573547	No read
chr11	59129837	NM_199152:c.C2380A:p.L794M	Obscn	0.00573547	No read
chr11	59062139	NM_199152:c.G12337A:p.D4113N	Obscn	0.00573547	No read
chr11	59062091	NM_199152:c.G12385A:p.A4129T	Obscn	0.00573547	No read
chr11	59055514	NM_199152:c.G13364A:p.R4455K	Obscn	0.00573547	No read
chr11	59054350	NM_199152:c.G13841A:p.R4614Q	Obscn	0.00573547	No read
chr11	59053768	NM_199152:c.G14099A:p.R4700Q	Obscn	0.00573547	No read
chr11	59090727	NM_199152:c.G5464A:p.A1822T	Obscn	0.00573547	No read
chr15	101473860	NM_010667:c.C310T:p.H104Y	Krt86	0.0054526	No read
chr2	121377459	NM_080459:c.G1430A:p.S477N	Strc	0.00523206	No read
chr6	130022779	NM_008464:c.C225A:p.N75K	Klra6	0.00307771	No read
chr6	130022690	NM_008464:c.G314A:p.R105K	Klra6	0.00307771	No read
chr6	137368083	NM_001164401:c.C86T:p.T29M	Ptpro	0.00248719	No read
chr17	36186708	NM_008208:c.G1018A:p.G340R	H2-T3	0.00132527	No read
chr18	65349415	NM_001037294:c.C1521A:p.D507E	Alpk2	0.00103231	No read
chr18	65350692	NM_001037294:c.G244A:p.A82T	Alpk2	0.00103231	No read
chr18	65350490	NM_001037294:c.G446A:p.G149E	Alpk2	0.00103231	No read
chr11	87777962	NM_172449:c.G4060T:p.A1354S	Bzrap1	0.000981258	No read
chr2	120040552	NM_145378:c.C1876T:p.L626F	Pla2g4b	3.6538e-05	No read
chr6	128575567	NM_001001179:c.G707A:p.S236N	BC048546	0	No read
chr4	143812725	NM_001005371:c.G197A:p.R66H	Gm13084	0	No read
chr4	143795084	NM_001007077:c.G1269T:p.Q423H	Gm13023	0	No read
chr11	58543446	NM_001011531:c.C68A:p.S23Y	Olfr329-ps	0	No read
chr4	118917245	NM_001011870:c.T221A:p.F74Y	Olfr1329	0	No read
chr4	118917404	NM_001011870:c.T62A:p.V21D	Olfr1329	0	No read
chr11	83423061	NM_001013759:c.G1424A:p.S475N	Gas2l2	0	No read
chr4	147577107	NM_001014397:c.A8T:p.E3V	Gm13154	0	No read
chr6	129771727	NM_001014997:c.G326A:p.G109E	Gm156	0	No read
chr4	141433238	NM_001033374:c.G283A:p.G95R	Gm694	0	No read
chr1	91153473	NM_001033408:c.C1382T:p.T461I	Rbm44	0	No read
chr18	60246549	NM_001033767:c.G1155T:p.L385F	Gm4951	0	No read
chr3	121679624	NM_001033814:c.A427T:p.T143S	4930432M17Rik	0	No read
chr3	121674048	NM_001033814:c.C152T:p.T51M	4930432M17Rik	0	No read
chr3	121674117	NM_001033814:c.C221T:p.T74I	4930432M17Rik	0	No read
chr3	121671363	NM_001033814:c.C47T:p.T16I	4930432M17Rik	0	No read
chr8	19140826	NM_001034905:c.C29T:p.A10V	Spag11b	0	No read
chr8	3926561	NM_001037800:c.T124A:p.C42S	Cd209b	0	No read
chr11	84153835	NM_001037932:c.G551A:p.G184D	Gm11437	0	No read
chr6	136831664	NM_001039558:c.C211A:p.Q71K	Smco3	0	No read
chr16	22939478	NM_001083904:c.C770T:p.T257I	Fetub	0	No read
chr2	122522463	NM_001085518:c.A1288T:p.I430F	Gm14085	0	No read
chr2	122522833	NM_001085518:c.A1493T:p.Y498F	Gm14085	0	No read
chr2	122521749	NM_001085518:c.C1067T:p.S356F	Gm14085	0	No read
chr2	122521694	NM_001085518:c.G1012T:p.V338F	Gm14085	0	No read
chr2	122524861	NM_001085518:c.G1718T:p.G573V	Gm14085	0	No read
chr4	108367934	NM_001099303:c.G430A:p.E144K	Fam159a	0	No read
chr6	128706513	NM_001099918:c.G640A:p.V214I	Klrb1	0	No read
chr18	78049239	NM_001101038:c.G103A:p.E35K	Siglec15	0	No read
chr18	60300085	NM_001101475:c.C239T:p.A80V	F830016B08Rik	0	No read
chr18	60300099	NM_001101475:c.C253T:p.L85F	F830016B08Rik	0	No read
chr18	60300905	NM_001101475:c.G1059T:p.K353N	F830016B08Rik	0	No read
chr6	130125217	NM_001101620:c.G254A:p.R85H	Klra8	0	No read
chr6	130122148	NM_001101620:c.G451A:p.G151S	Klra8	0	No read
chr6	130126223	NM_001101620:c.T202A:p.F68I	Klra8	0	No read
chr17	23291398	NM_001102584:c.T2107A:p.F703I	Vmn2r114	0	No read
chr17	23345696	NM_001104579:c.C556T:p.H186Y	Vmn2r115	0	No read
chr17	23387178	NM_001104580:c.A1063T:p.M355L	Vmn2r116	0	No read
chr17	23387037	NM_001104580:c.A922T:p.M308L	Vmn2r116	0	No read
chr17	23387148	NM_001104580:c.C1033T:p.P345S	Vmn2r116	0	No read
chr17	23387088	NM_001104580:c.C973T:p.H325Y	Vmn2r116	0	No read
chr17	23401460	NM_001104580:c.G2167T:p.V723F	Vmn2r116	0	No read
chr4	143655832	NM_001126325:c.G293A:p.G98D	Gm13088	0	No read
chr11	102891475	NM_001131020:c.C1208A:p.P403H	Gfap	0	No read
chr3	79405714	NM_001142953:c.G94T:p.V32F	Gm17359	0	No read
chr6	128618549	NM_001159902:c.G241A:p.V81I	Klrb1a	0	No read
chr6	128618494	NM_001159902:c.G296A:p.G99E	Klrb1a	0	No read
chr6	128609837	NM_001159902:c.G464A:p.G155D	Klrb1a	0	No read
chr11	46548446	NM_001163353:c.C34T:p.L12F	Gm12171	0	No read
chr14	60971044	NM_001164155:c.G1027A:p.A343T	Tnfrsf19	0	No read
chr14	60971212	NM_001164155:c.G859A:p.D287N	Tnfrsf19	0	No read
chr3	96442058	NM_001256180:c.T94A:p.F32I	BC107364	0	No read
chr11	84964117	NM_007607:c.C290T:p.A97V	Car4	0	No read
chr6	130272735	NM_008459:c.C586A:p.P196T	Klra10	0	No read
chr6	130275886	NM_008459:c.G424A:p.G142R	Klra10	0	No read
chr3	129810533	NM_009102:c.C892A:p.H298N	Rrh	0	No read
chr18	37005770	NM_009961:c.C451T:p.P151S	Pcdha10	0	No read
chr1	121528044	NM_010483:c.C146A:p.S49Y	Htr5b	0	No read
chr6	130188719	NM_010651:c.C332A:p.P111Q	Klra9	0	No read
chr6	130182463	NM_010651:c.C586A:p.P196T	Klra9	0	No read
chr6	130185621	NM_010651:c.G451A:p.G151S	Klra9	0	No read
chr6	130188848	NM_010651:c.T203A:p.I68N	Klra9	0	No read
chr6	130188700	NM_010651:c.T351A:p.D117E	Klra9	0	No read
chr4	43696766	NM_019485:c.G406A:p.V136M	Olfr70	0	No read
chr4	141407185	NM_019701:c.G1660A:p.A554T	Clcnkb	0	No read
chr8	123148378	NM_020564:c.G416A:p.R139Q	Sult5a1	0	No read
chr6	85817681	NM_023493:c.G296A:p.R99K	Cml5	0	No read
chr2	122128861	NM_026251:c.G121A:p.E41K	Patl2	0	No read
chr6	136849603	NM_026639:c.C875A:p.A292E	Art4	0	No read
chr6	136855027	NM_026639:c.G115A:p.D39N	Art4	0	No read
chr6	136854621	NM_026639:c.G521A:p.G174E	Art4	0	No read
chr6	136911567	NM_026983:c.G412A:p.V138M	Erp27	0	No read
chr3	98160914	NM_027665:c.A62T:p.H21L	Adam30	0	No read
chr6	129379561	NM_027709:c.C639A:p.N213K	Clec12b	0	No read
chr6	122713272	NM_028016:c.C635T:p.T212I	Nanog	0	No read
chr8	3476154	NM_029598:c.G306T:p.Q102H	1700019B03Rik	0	No read
chr6	128815278	NM_030599:c.G571A:p.A191T	Klrb1b	0	No read
chr6	128815248	NM_030599:c.G601A:p.G201S	Klrb1b	0	No read
chr6	128815200	NM_030599:c.G649A:p.E217K	Klrb1b	0	No read
chr6	128815239	NM_030599:c.T610A:p.S204T	Klrb1b	0	No read
chr1	133359983	NM_031192:c.A1054T:p.N352Y	Ren2	0	No read
chr1	133354227	NM_031192:c.C193T:p.P65S	Ren2	0	No read
chr1	133354246	NM_031192:c.C212T:p.T71I	Ren2	0	No read
chr11	46756231	NM_134248:c.C491T:p.T164I	Havcr1	0	No read
chr11	73269687	NM_145099:c.C26T:p.A9V	Trpv3	0	No read
chr3	97410392	NM_146275:c.T788A:p.V263D	Olfr1402	0	No read
chr4	118726957	NM_146304:c.C709T:p.R237W	Olfr1340	0	No read
chr4	118781905	NM_146309:c.G679A:p.A227T	Olfr1337	0	No read
chr4	118781766	NM_146309:c.G818A:p.R273Q	Olfr1337	0	No read
chr4	118934699	NM_146399:c.C142A:p.L48M	Olfr1328	0	No read
chr11	87889611	NM_146411:c.G284A:p.R95Q	Olfr462	0	No read
chr11	87914898	NM_146412:c.C7A:p.P3T	Olfr464	0	No read
chr11	58529828	NM_146879:c.G157A:p.V53I	Olfr330	0	No read
chr11	58529581	NM_146879:c.G404A:p.R135Q	Olfr330	0	No read
chr6	129052501	NM_153094:c.C128T:p.S43F	Klrb1f	0	No read
chr3	98713577	NM_153193:c.T161A:p.I54N	Hsd3b2	0	No read
chr11	99243975	NM_172946:c.C64A:p.Q22K	Krt222	0	No read
chr2	122455677	NM_172980:c.A1493T:p.Y498F	Slc28a2	0	No read
chr2	122454599	NM_172980:c.C1067T:p.S356F	Slc28a2	0	No read
chr2	122454544	NM_172980:c.G1012T:p.V338F	Slc28a2	0	No read
chr2	118709100	NM_177568:c.G3445A:p.E1149K	Plcb2	0	No read
chr3	36017841	NM_178418:c.T1354A:p.Y452N	Ccdc144b	0	No read
chr8	19126367	NM_183035:c.G73T:p.D25Y	Defb34	0	No read
chr8	19052917	NM_183038:c.G161A:p.R54K	Defb39	0	No read
chr4	118754526	NM_207152:c.G11A:p.R4K	Olfr1338	0	No read
chr4	118754082	NM_207152:c.G455A:p.C152Y	Olfr1338	0	No read
chr6	130375272	NM_016659:c.G506A:p.S169N	Klra1	0.777276	No read
chr9	78367799	NM_025274:c.G220A:p.G74S	Dppa5a	0.0628673	No read
chr5	137463912	NM_011741:c.G3004A:p.V1002I	Zan	0.0511304	No read
chr16	32752302	NM_080457:c.A2179T:p.I727F	Muc4	0.0501905	No read
chr4	147512510	NM_001039209:c.A323T:p.D108V	Gm13152	0.027359	No read
chr4	147512522	NM_001039209:c.C335T:p.S112F	Gm13152	0.027359	No read
chr18	37342230	NM_053132:c.A418T:p.T140S	Pcdhb7	0.0263013	No read
chr4	143615055	NM_001126324:c.C53T:p.A18V	Gm13083	0.0255141	No read
chr11	83017394	NM_001167743:c.G322A:p.V108I	Slfn8	0.0184102	No read
chr11	87799932	NM_010824:c.C1195T:p.R399W	Mpo	0.0153949	No read
chr11	71124047	NM_001004142:c.T376A:p.L126I	Nlrp1a	0.00630635	No read
chr6	128780308	NM_001159904:c.G793A:p.E265K	Klrb1c	0.00595346	No read
chr11	59060952	NM_001171512:c.G11974A:p.D3992N	Obscn	0.00573547	No read
chr11	59061002	NM_001171512:c.G11924A:p.R3975K	Obscn	0.00573547	No read
chr11	59086679	NM_001171512:c.G5594A:p.R1865H	Obscn	0.00573547	No read
chr10	60307543	NM_001252635:c.G8992A:p.G2998R	Cdh23	0.00512666	No read
chr8	15906025	NM_053171:c.G10181A:p.R3394Q	Csmd1	0.000690332	No read
chr6	128540349	NM_001001179:c.G4319A:p.G1440D	BC048546	0	No read
chr17	25491731	NM_001191008:c.G523A:p.A175T	Sstr5	0	No read
chr4	147583185	NM_001014397:c.A509T:p.D170V	Gm13154	0	No read
chr3	36050622	NM_178418:c.G89A:p.R30K	Ccdc144b	0	No read
chr4	143994290	NM_001085540:c.T80A:p.V27D	Pramef17	0	No read
chr17	23401617	NM_001104580:c.A2324T:p.N775I	Vmn2r116	0	No read
chr4	118809460	NM_207703:c.G403A:p.V135I	Olfr1335	0	No read
chr4	118829994	NM_207157:c.T445A:p.S149T	Olfr1333	0	No read
chr13	23819957	NM_144836:c.C1024T:p.L342F	Slc17a2	0	No read
chr3	122275294	NM_153806:c.C157A:p.H53N	Dnttip2	48.0889	1
chr1	191827204	NM_010892:c.T820A:p.L274M	Nek2	57.22	1
chr11	57765688	NM_134189:c.G697A:p.V233I	Galnt10	36.7375	1
chr2	118631761	NM_009773:c.G2113A:p.D705N	Bub1b	41.1223	1
chr6	118389290	NM_194339:c.G3241T:p.A1081S	Bms1	37.9781	1
chr3	122276099	NM_153806:c.G962A:p.R321Q	Dnttip2	48.0889	1
chr2	120534258	NM_011743:c.C1736T:p.T579M	Zfp106	38.2198	1
chr11	107054989	NM_176850:c.C7078T:p.R2360C	Bptf	12.6819	1
chr2	119147449	NM_001033136:c.G670T:p.A224S	Rmdn3	19.5839	1
chr11	90638367	NM_199008:c.T178A:p.C60S	Cox11	6.13445	1
chr1	93750629	NM_025920:c.C434T:p.P145L	Thap4	20.2044	1
chr18	69961505	NM_201362:c.G829A:p.E277K	Ccdc68	21.9291	1
chr11	89015754	NM_009546:c.G1315A:p.V439I	Trim25	20.566	1
chr1	91505448	NM_028718:c.G938A:p.R313K	Traf3ip1	12.059	1
chr1	93785926	NM_174874:c.C974A:p.T325K	Atg4b	19.1584	1
chr3	115946710	NM_023214:c.C1091T:p.A364V	Slc30a7	5.52871	1
chr2	119352388	NM_026929:c.G266A:p.R89H	Chac1	17.0362	1
chr11	96961597	NM_001080964:c.C497T:p.T166I	Sp2	8.40768	1
chr18	67837957	NM_027556:c.C3028A:p.P1010T	Cep192	12.09	1
chr4	151985713	NM_001145929:c.C223T:p.H75Y	Thap3	8.67797	1
chr4	156122365	NM_145557:c.G259A:p.V87M	9430015G10Rik	7.62637	1
chr4	119241783	NM_001042411:c.G796A:p.V266M	P3h1	8.59176	1
chr11	98204403	NM_001109626:c.C1036A:p.L346I	Cdk12	9.31337	1
chr8	14934842	NM_001037736:c.G621A:p.M207I	Arhgef10	8.96128	1
chr18	70241236	NM_029346:c.C218T:p.A73V	Dynap	9.48087	1
chr8	14999649	NM_001037736:c.G3740A:p.R1247K	Arhgef10	8.96128	1
chr2	119071171	NM_029617:c.G3352A:p.E1118K	Casc5	8.18144	1
chr18	70469632	NM_172967:c.G109T:p.A37S	4930503L19Rik	8.22464	1
chr11	62836817	NM_053169:c.G964A:p.E322K	Trim16	7.67571	1
chr2	120907022	NM_009461:c.A3040T:p.T1014S	Ubr1	8.75835	1
chr8	31236222	NM_001012517:c.G1004A:p.S335N	Fut10	6.81962	1
chr8	4255600	NM_133968:c.G874A:p.A292T	Snapc2	17.7157	1
chr11	62840849	NM_053169:c.C1545A:p.D515E	Trim16	7.67571	1
chr11	51644031	NM_145974:c.C1204T:p.R402W	N4bp3	8.19266	1
chr2	119180535	NM_139139:c.G552T:p.E184D	Dnajc17	7.86274	1
chr14	64210466	NM_001253714:c.A430T:p.M144L	Msra	5.93088	1
chr11	60779873	NM_001085440:c.C1846A:p.R616S	Smcr8	10.4282	1
chr18	82522077	NM_001025245:c.G79A:p.G27R	Mbp	8.48397	1
chr12	51925363	NM_177171:c.C2123T:p.T708I	Heatr5a	11.9626	1
chr11	61915270	NM_019921:c.A631T:p.S211C	Akap10	6.49601	1
chr16	44379308	NM_144550:c.C2122A:p.R708S	Spice1	2.58613	1
chr2	118431025	NM_001177806:c.G1709A:p.C570Y	Eif2ak4	4.86558	1
chr3	103821362	NM_001163553:c.G1735A:p.E579K	Ap4b1	8.54424	1
chr2	119069593	NM_029617:c.G1774A:p.E592K	Casc5	8.18144	1
chr8	4233973	NM_028175:c.G197A:p.G66E	Lrrc8e	4.86861	1
chr4	118365677	NM_198170:c.C9388T:p.P3130S	Szt2	3.83674	1
chr2	119964414	NM_001164274:c.G7951A:p.A2651T	Mga	3.03669	1
chr11	61703194	NM_178618:c.G1553A:p.R518Q	Fam83g	7.16289	1
chr3	122949143	NM_133857:c.G2143T:p.G715C	Usp53	4.26002	1
chr18	78030069	NM_001195633:c.G7306A:p.V2436I	Epg5	4.10458	1
chr6	118542923	NM_001081112:c.A1276T:p.T426S	Ankrd26	6.17578	1
chr2	120612428	NM_025475:c.C184A:p.Q62K	Haus2	6.03627	1
chr2	120411461	NM_172672:c.C119A:p.T40N	Ganc	1.47741	1
chr2	119964858	NM_001164274:c.G8395A:p.A2799T	Mga	3.03669	1
chr3	122933948	NM_133857:c.C2984T:p.P995L	Usp53	4.26002	1
chr3	127680050	NM_027808:c.C2303T:p.S768F	Alpk1	3.1965	1
chr2	121146033	NM_029475:c.G253A:p.V85I	Adal	6.45838	1
chr18	63727776	NM_001014981:c.G503A:p.R168H	Wdr7	5.50517	1
chr11	72198534	NM_028963:c.G523T:p.A175S	4933427D14Rik	2.93659	1
chr4	129616708	NM_198026:c.A1013T:p.Q338L	Iqcc	3.42913	1
chr3	127681067	NM_027808:c.C1286T:p.A429V	Alpk1	3.1965	1
chr2	122088248	NM_145531:c.C2899T:p.L967F	Spg11	2.68666	1
chr18	70469641	NM_172967:c.G100T:p.A34S	4930503L19Rik	8.22464	1
chr4	106653180	NM_001083887:c.G158A:p.C53Y	Pars2	2.97893	1
chr3	127615518	NM_197997:c.G5140A:p.V1714I	Zgrf1	2.26704	1
chr4	129617801	NM_198026:c.A302T:p.Q101L	Iqcc	3.42913	1
chr2	119038175	NM_173450:c.G1078A:p.V360M	Rpusd2	1.862	1
chr1	93321182	NM_080850:c.C2495T:p.A832V	Pask	4.11138	1
chr4	43416680	NM_001037709:c.C1985A:p.T662N	Rusc2	3.28078	1
chr3	127680437	NM_027808:c.A1916T:p.Y639F	Alpk1	3.1965	1
chr2	119903673	NM_001164274:c.G1001A:p.G334E	Mga	3.03669	1
chr11	72198482	NM_028963:c.C575T:p.P192L	4933427D14Rik	2.93659	1
chr3	127583890	NM_197997:c.G2783A:p.C928Y	Zgrf1	2.26704	1
chr2	120748964	NM_001024857:c.C1469T:p.P490L	Ttbk2	2.0261	1
chr3	127680479	NM_027808:c.C1874T:p.A625V	Alpk1	3.1965	1
chr2	119947594	NM_001164274:c.G5619A:p.M1873I	Mga	3.03669	1
chr3	127672458	NM_027808:c.C3398T:p.A1133V	Alpk1	3.1965	1
chr4	152025829	NM_133879:c.C860T:p.P287L	Zbtb48	2.74417	1
chr1	97784759	NM_026250:c.G646A:p.V216I	Gin1	5.54981	1
chr18	74943419	NM_010720:c.A1402T:p.T468S	Lipg	2.95244	1
chrX	123142908	NM_028426:c.C343A:p.L115I	Cldn34c1	2.13501	1
chr3	122179759	NM_007378:c.G6859A:p.A2287T	Abca4	0.331829	1
chr8	22160210	NM_001162947:c.G285T:p.K95N	Nek3	5.4682	1
chr2	120430947	NM_172672:c.C907A:p.L303M	Ganc	1.47741	1
chr3	127589971	NM_197997:c.G3587A:p.R1196K	Zgrf1	2.26704	1
chr3	127583593	NM_197997:c.C2486A:p.T829N	Zgrf1	2.26704	1
chr2	121138554	NM_177846:c.C2047T:p.R683C	Lcmt2	6.68742	1
chr2	118760365	NM_001001982:c.C610T:p.R204C	A430105I19Rik	1.82006	1
chr4	43034693	NM_001253353:c.C1025T:p.P342L	Fam214b	2.88694	1
chr4	127129012	NM_001099319:c.G445A:p.G149S	Gm12942	1.35505	1
chr2	121161530	NM_178889:c.A1776T:p.E592D	Zscan29	4.28929	1
chr11	46456336	NM_134250:c.G139A:p.A47T	Havcr2	0.85348	1
chr2	122111884	NM_145531:c.C680T:p.T227M	Spg11	2.68666	1
chr11	72176709	NM_028963:c.C1754T:p.T585I	4933427D14Rik	2.93659	1
chr4	120947503	NM_001005788:c.C170T:p.T57I	Zfp69	1.00714	1
chr4	128592380	NM_177758:c.C526T:p.R176C	Zscan20	0.614411	1
chr12	69198263	NM_027269:c.C23T:p.S8L	Dnaaf2	10.0311	1
chr4	43507353	NM_139305:c.G298A:p.E100K	Car9	0.621945	1
chr2	120433749	NM_172672:c.G1182A:p.M394I	Ganc	1.47741	1
chr11	102884039	NM_028492:c.G463A:p.A155T	Ccdc103	0.305453	1
chr4	43512266	NM_139305:c.G1127A:p.S376N	Car9	0.621945	1
chr4	154923245	NM_178931:c.C668T:p.A223V	Tnfrsf14	0.203232	1
chr18	60270649	NM_001034859:c.C371T:p.T124I	Gm4841	0.636016	1
chr4	155964841	NM_026125:c.G350A:p.G117D	Fam132a	0.305688	1
chr6	130013397	NM_008464:c.A750T:p.K250N	Klra6	0.00307771	1
chr6	130013390	NM_008464:c.C757T:p.H253Y	Klra6	0.00307771	1
chr11	58890925	NM_011758:c.A1010T:p.K337M	Zfp39	0.695047	1
chr6	130334251	NM_010648:c.C166T:p.L56F	Klra3	0.061921	1
chr11	58608509	NM_144544:c.C482T:p.P161L	2210407C18Rik	0.994896	1
chr18	60270505	NM_001034859:c.C515T:p.T172I	Gm4841	0.636016	1
chr4	43508950	NM_139305:c.G599A:p.R200Q	Car9	0.621945	1
chr2	121304189	NM_001173506:c.G4771A:p.D1591N	Map1a	0.212932	1
chr2	119520262	NM_172857:c.C1517T:p.T506I	Exd1	0.672342	1
chr18	60270157	NM_001034859:c.C863T:p.T288M	Gm4841	0.636016	1
chr12	52887803	NM_198111:c.G2077A:p.V693I	Akap6	0.133179	1
chr11	108486632	NM_029606:c.G679A:p.V227I	Cep112	0.858486	1
chr9	6168850	NM_027924:c.C56A:p.P19Q	Pdgfd	0.711919	1
chr18	60270457	NM_001034859:c.G563T:p.C188F	Gm4841	0.636016	1
chr18	60270027	NM_001034859:c.G993T:p.M331I	Gm4841	0.636016	1
chr8	5105078	NM_011388:c.A106T:p.T36S	Slc10a2	0.381522	1
chr11	101246479	NM_019444:c.C28A:p.P10T	Ramp2	0.37683	1
chr1	191997607	NM_011633:c.C1361T:p.S454L	Traf5	0.301803	1
chr12	53140042	NM_198111:c.G4238A:p.G1413E	Akap6	0.133179	1
chr2	119520317	NM_172857:c.C1462T:p.P488S	Exd1	0.672342	1
chr18	60270449	NM_001034859:c.G571T:p.D191Y	Gm4841	0.636016	1
chr11	83069815	NM_011408:c.C619A:p.L207M	Slfn2	0.56864	1
chr11	72306608	NM_001037713:c.C409A:p.L137I	Xaf1	0.468791	1
chr4	107568238	NM_147221:c.G1045A:p.G349S	Glis1	0.246115	1
chr1	133376915	NM_175443:c.T875A:p.V292E	Etnk2	0.221949	1
chr2	121305412	NM_001173506:c.C5994A:p.H1998Q	Map1a	0.212932	1
chr8	15128901	NM_008664:c.G3932A:p.S1311N	Myom2	0.158921	1
chr11	104289941	NM_001038609:c.C221A:p.P74H	Mapt	0.147062	1
chr12	53140160	NM_198111:c.C4356A:p.D1452E	Akap6	0.133179	1
chr3	93074341	NM_001177694:c.G821A:p.G274D	Gm4858	0.0967921	1
chr4	129110934	NM_133881:c.G521A:p.S174N	Tmem54	0.096334	1
chr3	93797254	NM_207272:c.G857A:p.S286N	Tdpoz4	0.0933576	1
chr1	91345761	NM_001033292:c.G2842A:p.G948R	Espnl	0.0794774	1
chr18	37322738	NM_053130:c.G2170A:p.G724S	Pcdhb5	0.0521798	1
chr8	3683362	NM_001253745:c.C707T:p.S236L	Fcer2a	0.0470404	1
chr11	58390233	NM_027339:c.C620A:p.P207Q	Lypd8	0.0336224	1
chr6	128489852	NM_007376:c.C3398T:p.A1133V	Pzp	0.0325533	1
chr18	46873816	NM_029008:c.G1004A:p.S335N	Lvrn	0.0191871	1
chr11	58891141	NM_011758:c.A794T:p.H265L	Zfp39	0.695047	1
chr2	121397484	NM_153075:c.C1544T:p.T515I	Catsper2	0.380502	1
chr3	101860519	NM_001039371:c.C1555T:p.P519S	Slc22a15	0.325362	1
chr2	121303736	NM_001173506:c.G4318A:p.A1440T	Map1a	0.212932	1
chr8	15111997	NM_008664:c.C2929A:p.L977I	Myom2	0.158921	1
chr8	15069478	NM_008664:c.G368A:p.R123Q	Myom2	0.158921	1
chr11	58219513	NM_019440:c.T29A:p.V10D	Irgm2	0.0874611	1
chr2	121454178	NM_001025371:c.C649T:p.L217F	Serinc4	0.0259686	1
chr2	119332778	NM_019454:c.G1879A:p.G627S	Dll4	0.0178285	1
chr6	130023674	NM_008464:c.C166T:p.L56F	Klra6	0.00307771	1
chr1	191822255	NM_010892:c.A205C:p.S69R	Nek2	57.22	1
chr3	122276560	NM_153806:c.G1423C:p.A475P	Dnttip2	48.0889	1
chr11	94372874	NM_029600:c.A805G:p.R269G	Abcc3	57.2838	1
chr2	118630960	NM_009773:c.G1992C:p.E664D	Bub1b	41.1223	1
chr2	120533941	NM_011743:c.A2053G:p.N685D	Zfp106	38.2198	1
chr3	104804630	NM_008619:c.A425G:p.H142R	Mov10	26.2265	1
[truncated: 1,349 more rows]
