# Supplementary material for: Identification of Neoantigens in Two Murine Gastric Cancer Cell Lines Leading to the Neoantigen-Based Immunotherapy
Source: Cancers (Basel). 2021 Dec 27;14(1):106. doi: 10.3390/cancers14010106 (PMC8750027; doi:10.3390/cancers14010106)
Supplement: Supplementary file 1 [file cancers-14-00106-s001.zip › Supplementary_Figure_Table/Supplementary_Table_S3_11_candidate_neoepitope_peptides.xlsx]

## Sheet: Sheet1
Supplementary Table S3. Candidate neoepitope peptides.
			NetMHCpan2.8	NetMHCpan2.8	NetMHCpan4.1	MHCflurry2.0
Peptide	Gene	mutation	allele	IC50 (nM)	EL_Rank	presentation_percentile	Common or specific mutation	FPKM
[T]SP[R]NSTVL	Zfp106	A656T&C659R	H-2-Db	56.8508	0.0033	0.341277	Common	38.2198
[R]AHPNLPIL	Ndufa2	K46R	H-2-Db	71.4253	0.0104	0.385082	Common	155.909
TVYP[M]SYRF	Cdt1	T258M	H-2-Kb	178.016	0.1015	0.131712	Common	47.9059
[R]AHPNLPILI	Ndufa2	K46R	H-2-Db	215.737	0.1054	0.0778261	Common	155.909
TQR[R]FFLQV	Rdx	L101R	H-2-Kb	242.231	0.2457	0.442609	Common	49.5664
[T]SVINTTLV	Scarb2	K426T	H-2-Db	37.9651	0.0137	0.389837	YTN16_specific	54.3095
SALG[N]VIAAL	Kifc3	D567N	H-2-Db	40.1208	0.021	0.0465217	YTN16_specific	37.2957
SALG[N]VIAA	Kifc3	D567N	H-2-Db	76.3017	0.063	0.16875	YTN16_specific	37.2957
[T]SVINTTL	Scarb2	K426T	H-2-Db	97.5671	0.2081	0.355978	YTN16_specific	54.3095
[T]SVINTTLVV	Scarb2	K426T	H-2-Db	208.639	0.2363	0.240951	YTN16_specific	54.3095
TSFSE[T]LL	Ilf2	A56T	H-2-Kb	225.149	0.3675	0.415272	YTN16_specific	71.55
