# Supplementary material for: Identification of Neoantigens in Two Murine Gastric Cancer Cell Lines Leading to the Neoantigen-Based Immunotherapy
Source: Cancers (Basel). 2021 Dec 27;14(1):106. doi: 10.3390/cancers14010106 (PMC8750027; doi:10.3390/cancers14010106)
Supplement: Supplementary file 1 [file cancers-14-00106-s001.zip › Supplementary_Figure_Table/Supplementary_Table_S4_Kd values of neoepitope peptides measured by MHC class I stabilization assay.xlsx]

## Sheet: Supplementary_Table_S5
Supplementary Table S4. Kd values of neoepitope peptides measured by MHC class I stabilization assay.
				NetMHCpan2.8	NetMHCpan4.1	MHCflurry2.0	MHC class I stabilization assay
Peptide	Gene	mutation	allele	IC50 (nM)	EL_Rank	presentation_percentile	log Kd
TVYP[M]SYRF	Cdt1	T258M	H-2-Kb	178.02	0.1015	0.131712	-5.17167
SALG[N]VIAAL	Kifc3	D567N	H-2-Db	40.12	0.021	0.0465217	-6.32212
[T]SVINTTL	Scarb2	K426T	H-2-Db	97.57	0.2081	0.355978	-5.27931
SALG[N]VIAA	Kifc3	D567N	H-2-Db	76.3	0.063	0.16875	-7.04453
[T]SP[R]NSTVL	Zfp106	A656T&C659R	H-2-Db	56.85	0.0033	0.341277	-7.96256
