# Supplementary material for: Identification of Neoantigens in Two Murine Gastric Cancer Cell Lines Leading to the Neoantigen-Based Immunotherapy
Source: Cancers (Basel). 2021 Dec 27;14(1):106. doi: 10.3390/cancers14010106 (PMC8750027; doi:10.3390/cancers14010106)
Supplement: Supplementary file 1 [file cancers-14-00106-s001.zip › Supplementary_Figure_Table/Supplementary_Table_S5_Mutations in YTN2, YTN16, B16F10, LLC1 and MC38..xlsx]

## Sheet: Sheet1
Supplementary Table S5. Mutations in YTN2, YTN16, B16F10, LLC1 and MC38.
mutation	YTN2	YTN16	B16F10	LLC1	MC38
mCdt1 T258M	+	+	-	-	-
mScarb2 K426T	-	+	-	-	-
mZfp106 A656T & C659R	+	+	-	-	-
